# Supplementary material for: Serotyping of Toxoplasma gondii Infection Using Peptide Membrane Arrays
Source: Front Cell Infect Microbiol. 2019 Nov 29;9:408. doi: 10.3389/fcimb.2019.00408 (PMC6895565; doi:10.3389/fcimb.2019.00408)
Supplement: Supplemental Table 1 — List of proteins and peptides used in the present study. [file Table_1.XLSX]

## Sheet: Proteins list
	ID	NAME	Number of peptides	References of proteins used for serodiagnosis	References of peptides
	TGME49_270250	GRA1	11	Aubert et al., 2000	Lecordier et al., 2000
	TGME49_227280	GRA3	13	Coughlan et al., 1995	Kong et al., 2003
	TGME49_286450	GRA5	21	Peyron et al., 2006
	TGME49_275440	GRA6	52	Redlich et al., 1998	Kong et al., 2003
	TGME49_203310	GRA7	42	Jacobs et al., 1999	Kong et al., 2003
	TGME49_254720	GRA8	7	Beghetto et al., 2003	Costa et al., 2016
	TGME49_251540	GRA9	12	This study
	TGME49_239740	GRA14	8	This study
	TGME49_275470	GRA15	40	Abdelbaset et al., 2017
	TGME49_220240	GRA31	40	This study
	TGME49_309590	ROP1	23	Aubert et al., 2000	Kong et al., 2003
	TGME49_308090	ROP5	16	Grzybowsk et al., 2015
	TGME49_215775	ROP8	35	Sonaimuthu et al., 2014
	TGME49_243730	ROP9	3	Park et al., 1999
	TGME49_315490	ROP10	10	This study
	TGME49_227810	ROP11	2	This study
	TGME49_262730	ROP16	107	This study
	TGME49_258580	ROP17	14	This study
	TGME49_205250	ROP18	79	Grzybowsk et al., 2015
	TGME49_242240	ROP19A	27	This study
	TGME49_258230	ROP20	16	This study
	TGME49_239600	ROP23	2	This study
	TGME49_202780	ROP25	11	This study
	TGME49_211260	ROP26	30	This study
	TGME49_270920	ROP32	6	This study
	TGME49_242110	ROP38	3	This study
	TGME49_262050	ROP39	21	This study
	TGME49_291960	ROP40	13	This study
	TGME49_266100	ROP41	6	This study
	TGME49_261740	ROP47	33	This study
	TGME49_233460	SRS29B (SAG1)	13	Santoro et al., 1985
	TGME49_271050	SRS34A (SAG2A)	11	Kong et al., 2003
	TGME49_207160	SRS49D-SAG2C	9	This study
	TGME49_308020	SRS57 (SAG3)	15	Kong et al., 2003
	TGME49_320190	SRS16B-SRS9	6	This study
	TGME49_233480	SRS29C-SRS2	6	Kong et al., 2003
	TGME49_308840	SRS51-SRS3	4	Mirzadeh et al., 2017
	TGME49_213280	SRS25	4	This study
	TGME49_280570	SRS35A	2	This study
	TGME49_315740	SRS54	18	This study
	TGME49_062470	C protein immunoglobulin-A-binding beta antigen	1	This study
	TGME49_308950	Histidine acid phosphatase superfamily protein	6	This study
	TGME49_268790	Hypothetical protein	10	This study
	TGME49_237180	Hypothetical protein	2	This study
	TGME49_242820	Hypothetical protein	2	This study
	TGME49_244280	Hypothetical protein	2	This study
	TGME49_253180	Hypothetical protein	12	This study
	TGME49_314260	Hypothetical protein	3	This study
	TGME49_200360	Hypothetical protein	4	This study
	TGME49_202620	Hypothetical protein	2	This study
	TGME49_234380	Hypothetical protein	2	This study
	TGME49_309760	Hypothetical protein	6	This study
	TGME49_308970	Hypothetical protein (GRA12 homologue)	9	This study
	TGME49_319560	MIC3	6	Beghetto et al., 2003	Maksimov et al., 2012b
	TGME49_204420	OWP1	3	Santana et al., 2015
	TGME49_268310	OWP3	1	This study
	TGME49_222940	Putative OWP	3	This study
	TGME49_248730	Putative OWP	2	This study
	TGME49_226430	Reticulon protein	5	This study
	TGME49_239010	TEEGR	16	This study
	TGME49_214080	Toxofilin	58	This study
	TGME49_242090	Zinc finger (CCCH type) motif-containing protein	4	This study
	TOTAL	62 proteins	950 peptides
	REFERENCES
	Abdelbaset, A. E., Alhasan, H., Salman, D., Karram, M. H., Ellah Rushdi, M. A., Xuenan, X., et al. (2017). Evaluation of recombinant antigens in combination and single formula for diagnosis of feline toxoplasmosis. Exp. Parasitol. 172, 1–4. doi:10.1016/J.EXPPARA.2016.11.003.
	Aubert, D., Maine, G. T., Villena, I., Hunt, J. C., Howard, L., Sheu, M., et al. (2000). Recombinant antigens to detect Toxoplasma gondii-specific immunoglobulin G and immunoglobulin M in human sera by enzyme immunoassay. J. Clin. Microbiol. 38, 1144–1150. Available at: https://jcm.asm.org/content/38/3/1144.long [Accessed May 28, 2019].
	Beghetto, E., Spadoni, A., Buffolano, W., Del Pezzo, M., Minenkova, O., Pavoni, E., et al. (2003). Molecular dissection of the human B-cell response against Toxoplasma gondii infection by lambda display of cDNA libraries. Int. J. Parasitol. 33, 163–173. doi:10.1016/S0020-7519(02)00256-4.
	Costa, J. G., and Duré, A. B. (2016). Immunochemical evaluation of two Toxoplasma gondii GRA8 sequences to detect acute toxoplasmosis infection. Microb. Pathog. 100, 229–236. doi:10.1016/J.MICPATH.2016.09.021.
	Coughlan, S. N., Saman, E., Jacobs, D., Mercier, C., Cesbron-Delauw, M. F., and Trees, A. J. (1995). Cellular and humoral immune responses to recombinant antigens in sheep infected with Toxoplasma gondii. Parasite Immunol. 17, 465–468. doi:10.1111/j.1365-3024.1995.tb00916.x.
	Grzybowski, M. M., Dziadek, B., Dziadek, J., Gatkowska, J., Dzitko, K., Dlugonska, H., et al. (2015). Toxoplasma gondii: cloning, expression and immunoreactivity of recombinant ROP5 and ROP18 antigens. Exp. Parasitol. 150, 1–6. doi:10.1016/j.exppara.2015.01.006 [doi].
	Jacobs, D., Vercammen, M., and Saman, E. (1999). Evaluation of Recombinant Dense Granule Antigen 7 (GRA7) of Toxoplasma gondii for Detection of Immunoglobulin G Antibodies and Analysis of a Major Antigenic Domain. Available at: http://cvi.asm.org/ [Accessed May 28, 2019].
	Kong, J., Grigg, M. E., Uyetake, L., Parmley, S., and Boothroyd, J. C. (2003). Serotyping of Toxoplasma gondii infections in Humans Using Synthetic Peptides . J. Infect. Dis. 187, 1484–1495. doi:10.1086/374647.
	Lecordier, L., Fourmaux, M. P., Mercier, C., Dehecq, E., Masy, E., and Cesbron-Delauw, M. F. (2000). Enzyme-linked immunosorbent assays using the recombinant dense granule antigens GRA6 and GRA1 of Toxoplasma gondii for detection of immunoglobulin G antibodies. Clin. Diagn. Lab. Immunol. 7. doi:10.1128/cdli.7.4.607-611.2000.
	Maksimov, P., Zerweck, J., Maksimov, A., Hotop, A., Groß, U., Pleyer, U., et al. (2012). Peptide Microarray Analysis of In Silico -Predicted Epitopes for Serological Diagnosis of Toxoplasma gondii Infection in Humans . Clin. Vaccine Immunol. 19, 865–874. doi:10.1128/cvi.00119-12.
	Mirzadeh, A., Saadatnia, G., Golkar, M., Babaie, J., and Noordin, R. (2017). Production of refolded Toxoplasma gondii recombinant SAG1-related sequence 3 (SRS3) and its use for serodiagnosis of human toxoplasmosis. Protein Expr. Purif. 133, 66–74. doi:S1046-5928(16)30453-3 [pii].
	Park, Y.-K., and Nam, H.-W. (1999). Early recognized antigen (p34) of Toxoplasma gondii after peroral ingestion of tissue cyst forming strain (Me49 strain) in mice. Korean J. Parasitol. 37, 157. doi:10.3347/kjp.1999.37.3.157.
	Peyron, F., Lobry, J. R., Musset, K., Ferrandiz, J., Gomez-Marin, J. E., Petersen, E., et al. (2006). Serotyping of Toxoplasma gondii in chronically infected pregnant women: predominance of type II in Europe and types I and III in Colombia (South America). Microbes Infect. 8, 2333–2340. doi:10.1016/J.MICINF.2006.03.023.
	Redlich, A., and Müller, W. A. (1998). Serodiagnosis of acute toxoplasmosis using a recombinant form of the dense granule antigen GRA6 in an enzyme-linked immunosorbent assay. Parasitol. Res. 84. Available at: http://www.ncbi.nlm.nih.gov/pubmed/9766897 [Accessed May 28, 2019].
	Santana, S. S., Gebrim, L. C., Carvalho, F. R., Barros, H. S., Barros, P. C., Pajuaba, A. C., et al. (2015). CCp5A Protein from Toxoplasma gondii as a Serological Marker of Oocyst-driven Infections in Humans and Domestic Animals. Front. Microbiol. 6, 1305. doi:10.3389/fmicb.2015.01305 [doi].
	Santoro, F., Afchain, D., Pierce, R., Cesbron, J. Y., and Ovlaque, G. (1985). Serodiagnosis of toxoplasma infection using a purified parasite protein (P30). Available at: https://www.ncbi.nlm.nih.gov/pmc/articles/PMC1577441/pdf/clinexpimmunol00128-0040.pdf [Accessed May 28, 2019].
	Sonaimuthu, P., Fong, M. Y., Kalyanasundaram, R., Mahmud, R., and Lau, Y. L. (2014). Sero-diagnostic evaluation of Toxoplasma gondii recombinant Rhoptry antigen 8 expressed in E. coli. Parasit. Vectors 7, 297. doi:10.1186/1756-3305-7-297 [doi].

## Sheet: All peptides
	ID	GANE NAME	SEQUENCE	STRAIN_TYPE	Array #	Reference (unless otherwise stated, described for the first time in this study)
1	TGME49_270250	GRA1	CGDVNVEEVI	3	2
2	TGME49_270250	GRA1	CGNVNVEEVI	1	2
3	TGME49_270250	GRA1	CKTSDGSYSE	3	2
4	TGME49_270250	GRA1	CKTSDGSYSEVGD	3	2
5	TGME49_270250	GRA1	CSEVGDVNVEEVI	3	2
6	TGME49_270250	GRA1	CSEVGNVNVEEVI	1	2
7	TGME49_270250	GRA1	KASDGSYSEVGN	1	1
8	TGME49_270250	GRA1	KTSDGSYSEVGD	3	1
9	TGME49_270250	GRA1	SEVGDVNVEEVI	3	1
10	TGME49_270250	GRA1	SEVGNVNMEEVI	2	1
11	TGME49_270250	GRA1	SEVGNVNVEEVI	1	1
12	TGME49_227280	GRA3	CDQPENHQALAE	1/3	4,5
13	TGME49_227280	GRA3	CDQPGNHQALAE	2	4
14	TGME49_227280	GRA3	CADQPGNHQALAE	2	3,5
15	TGME49_227280	GRA3	CADQPENHQALAE	1/3	2,3
16	TGME49_227280	GRA3	ADQPENHQALAEPVC	1/3	2	GRA3-I/III-28 (Kong et al., 2003)
17	TGME49_227280	GRA3	ADQPGNHQALAEPVC	2	2	GRA3-II-28 (Kong et al., 2003)
18	TGME49_227280	GRA3	ADQPENHQALAE	1/3	1
19	TGME49_227280	GRA3	ADQPGNHQALAE	2	1
20	TGME49_227280	GRA3	RMFSSTLRAAVP	2	1
21	TGME49_227280	GRA3	RMVSRTLRDNIP	1/3	1
22	TGME49_227280	GRA3	YAVAFNAIVAAY	2	1
23	TGME49_227280	GRA3	YFVVINAILAAY	1	1
24	TGME49_227280	GRA3	YVIAINAILAAY	3	1
25	TGME49_286450	GRA5	CSEGARGREQQQ	1	5
26	TGME49_286450	GRA5	CEGARGREQQQV	1	4
27	TGME49_286450	GRA5	CSEGAGGRERQQV	3	2,3,4,5
28	TGME49_286450	GRA5	CSEGAWGGEQ	2	2,3,4,5
29	TGME49_286450	GRA5	CQQVQQHGQSEDR	2	2
30	TGME49_286450	GRA5	CSEGAGGRER	3	2
31	TGME49_286450	GRA5	CSEGARGREQ	1	2
32	TGME49_286450	GRA5	CSEGARGREQQQV	1	2
33	TGME49_286450	GRA5	CSEGAWGGEQQQV	2	2
34	TGME49_286450	GRA5	CTGSGGDDSEG	2	2
35	TGME49_286450	GRA5	CVGSGADDSEG	3	2
36	TGME49_286450	GRA5	CVGSGGDDSEG	1	2
37	TGME49_286450	GRA5	CVQQHGQSEDR	2	2
38	TGME49_286450	GRA5	QQVQQHEQNEDR	1/3	1
39	TGME49_286450	GRA5	QQVQQHGQSEDR	2	1
40	TGME49_286450	GRA5	RDTGSGGDDSEG	2	1
41	TGME49_286450	GRA5	RDVGSGADDSEG	3	1
42	TGME49_286450	GRA5	RDVGSGGDDSEG	1	1
43	TGME49_286450	GRA5	SEGAGGRERQQV	3	1
44	TGME49_286450	GRA5	SEGARGREQQQV	1	1
45	TGME49_286450	GRA5	SEGAWGGEQQQV	2	1
46	TGME49_275440	GRA6	CGAEDDRRPLHP	1	5
47	TGME49_275440	GRA6	CADSDGVKQTP	3	4,5
48	TGME49_275440	GRA6	CADSGGVKQTP	1	4,5
49	TGME49_275440	GRA6	CADSGGVRQTP	2	4,5
50	TGME49_275440	GRA6	CEDDRRALHP	3	4
51	TGME49_275440	GRA6	CEDDRRPLHP	1/2	4
52	TGME49_275440	GRA6	CLHPGSVNEFDF	2	2,5	GRA6-II-214 (Kong et al., 2003)
53	TGME49_275440	GRA6	CLHPERVNVFDY	1/3	2,4,5	GRA6-I/III-220 (Kong et al., 2003)
54	TGME49_275440	GRA6	CLHPGSVNEFD	2	2,3,4,5	dGRA6-II-214 (Kong et al., 2003)
55	TGME49_275440	GRA6	CEGRGYGG	1/3	2,3
56	TGME49_275440	GRA6	CEGRGYGGRGEG	1/3	2,3
57	TGME49_275440	GRA6	CSPQEPSGDGG	1	2,3
58	TGME49_275440	GRA6	CSPQEPSGGGG	2	2,3
59	TGME49_275440	GRA6	CVAADSDGVKQTP	3	2,3
60	TGME49_275440	GRA6	CGNEGRGYGGRGEG	1/3	2	GRA6-I/III-199 (Kong et al., 2003)
61	TGME49_275440	GRA6	CGRGEGGEDDRRPL	2	2	GRA6-II-202 (Kong et al., 2003)
62	TGME49_275440	GRA6	CGRRSPPEPSGDGG	3	2
63	TGME49_275440	GRA6	CGRRSPQEPSGDGG	1	2
64	TGME49_275440	GRA6	CGRRSPQEPSGGGG	2	2
65	TGME49_275440	GRA6	CLHPERVNV	3	2	dGRAS6-III-220(9) (Kong et al., 2003)
66	TGME49_275440	GRA6	CLHPERVNVFD	1	2	dGRAS6-I/111-220 (Kong et al., 2003)
67	TGME49_275440	GRA6	CLHPGSVNE	2	2	dGRA6-II-214(9) (Kong et al., 2003)
68	TGME49_275440	GRA6	CPGSVNEFDF	2	2	dGRA6-II-216(9) (Kong et al., 2003)
69	TGME49_275440	GRA6	CSPPEPSGDGG	3	2
70	TGME49_275440	GRA6	CSPQEPSGD	1	2
71	TGME49_275440	GRA6	GRGEGGAEDDRRP	1	2	GRA6-I-207 (Kong et al., 2003)
72	TGME49_275440	GRA6	CNEGRGYGGRGE	1/3	1,2,4,5
73	TGME49_275440	GRA6	CGGAEDDRRPLHP	1	1,2,3
74	TGME49_275440	GRA6	CNEGRGEGGEDD	2	1,2,3
75	TGME49_275440	GRA6	CSPPEPSGDGGGN	3	1,2,3
76	TGME49_275440	GRA6	CGGEDDRRPLHP	2	1,2
77	TGME49_275440	GRA6	CSPQEPSGDGGGN	1	1,2
78	TGME49_275440	GRA6	CSPQEPSGGGGGN	2	1,2
79	TGME49_275440	GRA6	CLHLERVNAFDY	RUB	1
80	TGME49_275440	GRA6	CLHPERVNEFDY	Cougar (11)	1
81	TGME49_275440	GRA6	CNEGRGDGGRGE	Cougar (11)	1
82	TGME49_275440	GRA6	CNEGRGYRGRGE	Castells (16)	1
83	TGME49_275440	GRA6	CSPPEPSGDDGGN	VAND (9)	1
84	TGME49_275440	GRA6	CSPPEPSGHGGGN	RUB	1
85	TGME49_275440	GRA6	CSPQELSGGGGGN	Cougar (11)	1
86	TGME49_275440	GRA6	EDDGRALHP	BOF (6)	1
87	TGME49_275440	GRA6	EDDRRALHP	3	1
88	TGME49_275440	GRA6	EDGRGPLHP	MAS (4)	1
89	TGME49_275440	GRA6	EGRGYGG	1/3	1
90	TGME49_275440	GRA6	EGRGYGGRGEG	1/3	1
91	TGME49_275440	GRA6	LHPEHVNVFDY	Guy-dos (10)	1
92	TGME49_275440	GRA6	LHPERVNVFDY	1/3	1
93	TGME49_275440	GRA6	LHPGSVNEFDF	2	1
94	TGME49_275440	GRA6	LHPGSVNVFDY	Castells (16)	1
95	TGME49_275440	GRA6	VAADSDGVKQTP	3	1
96	TGME49_275440	GRA6	VAADSGGVKQTP	2	1
97	TGME49_275440	GRA6	VAADSGGVRQTP	1	1
98	TGME49_203310	GRA7	CLTEEQQRGDEPLT	1	4,5
99	TGME49_203310	GRA7	CESGKDGEDARQ	2	4
100	TGME49_203310	GRA7	CVPESGKDGEDARQ	2	4	GRA7-II-225 (Kong et al., 2003)
101	TGME49_203310	GRA7	CESGKDGEDAR	2	3
102	TGME49_203310	GRA7	CVPESGEDREDARQ	3	2,4,5	GRA7-III-225 (Kong et al., 2003)
103	TGME49_203310	GRA7	CQPALEQEVPES	1/2	2,4
104	TGME49_203310	GRA7	CQPAPEHEVPES	3	2,3,4
105	TGME49_203310	GRA7	CLTEEQQRGDEPL	1	2,3
106	TGME49_203310	GRA7	CPELTEQQQTG	2/3	2,3	GRA7-II/III-162 (Kong et al., 2003)
107	TGME49_203310	GRA7	CSRQPALEQEVPES	1/2	2,3	GRA7-I/II-215 (Kong et al., 2003)
108	TGME49_203310	GRA7	ELTEQQQTGDEPLC	3	2,3	GRA7-III-163 (Kong et al., 2003)
109	TGME49_203310	GRA7	CELTEEQQRGD	1	2
110	TGME49_203310	GRA7	CESGEDREDAR	3	2
111	TGME49_203310	GRA7	CLTEQQQTG	2/3	2
112	TGME49_203310	GRA7	CLTEQQQTGDEPL	3	2
113	TGME49_203310	GRA7	CLTEQQQTGEEPL	2	2
114	TGME49_203310	GRA7	CPELTEEQQRG	1	2	dGRA7-I-162 (Kong et al., 2003)
115	TGME49_203310	GRA7	CSRQPAPEHEVPES	3	2	GRA7-III-215 (Kong et al., 2003)
116	TGME49_203310	GRA7	CVPESGEDGEDARQ	1	2	GRA7II-225 (Kong et al., 2003)
117	TGME49_203310	GRA7	CVPESGEDREDA	3	2	dGRA7-III-225 (Kong et al., 2003)
118	TGME49_203310	GRA7	CVPESGKDGEDA	2	2	dGRA7-II-225 (Kong et al., 2003)
119	TGME49_203310	GRA7	CVPESGKDGEDARH	2	2
120	TGME49_203310	GRA7	ELTEEQQRGDEPLC	1	2	GRA7-I-163 (Kong et al., 2003)
121	TGME49_203310	GRA7	ELTEEQQRGDEP	1	1
122	TGME49_203310	GRA7	ELTEQQQTGDEP	3	1
123	TGME49_203310	GRA7	ELTEQQQTGEEP	2	1
124	TGME49_203310	GRA7	LTEEQQRG	1	1	dGRA7-I-164 (Kong et al., 2003)
125	TGME49_203310	GRA7	LTEEQQRGDEPL	1	1
126	TGME49_203310	GRA7	LTEQQQAGEEPL	RUB (5)	1
127	TGME49_203310	GRA7	LTEQQQTG	2/3	1
128	TGME49_203310	GRA7	LTEQQQTGDEPL	3	1
129	TGME49_203310	GRA7	LTEQQQTGEEPL	2	1
130	TGME49_203310	GRA7	PELTEEQQRG	1	1
131	TGME49_203310	GRA7	PELTEQQQTG	2/3	1
132	TGME49_203310	GRA7	QPALEQEVPES	1/2	1
133	TGME49_203310	GRA7	QPAPEHEVPES	3	1
134	TGME49_203310	GRA7	VPESGEDGEDA	1	1
135	TGME49_203310	GRA7	VPESGEDGEDAR	1	1
136	TGME49_203310	GRA7	VPESGEDREDA	3	1
137	TGME49_203310	GRA7	VPESGEDREDAR	3	1
138	TGME49_203310	GRA7	VPESGKDGEDA	2	1
139	TGME49_203310	GRA7	VPESGKDGEDAR	2	1
140	TGME49_254720	GRA8	CDFQYRFTVQTTQ	2	4,5
141	TGME49_254720	GRA8	CNLHYRFTVTTQ	1/3	4
142	TGME49_254720	GRA8	CRGAIRRQPATA	2	4
143	TGME49_254720	GRA8	CRGAIRRQPGT	1/3	2,3,4
144	TGME49_254720	GRA8	CRGAIRRQPAT	2	2
145	TGME49_254720	GRA8	TTTSRKLLFRTA	1/3	1
146	TGME49_254720	GRA8	TTTTRNVLLRTA	2	1
147	TGME49_251540	GRA9	CMDLGLPLANSK	2/3	4
148	TGME49_251540	GRA9	CMDLGRPLANSK	1	4
149	TGME49_251540	GRA9	LCDNFSCHDALR	1/2	1,2,3,4,5
150	TGME49_251540	GRA9	LCNNFSCHDALR	3	1
151	TGME49_251540	GRA9	SKDSASPGQAWK	2/3	1
152	TGME49_251540	GRA9	SKDSASPGQAWR	1	1
153	TGME49_251540	GRA9	TVLMDLGLPLAN	2/3	1
154	TGME49_251540	GRA9	TVLMDLGRPLAN	2	1
155	TGME49_251540	GRA9	WYGGITLHRRMQ	2/3	1
156	TGME49_251540	GRA9	WYGGITLQRRMQ	1	1
157	TGME49_251540	GRA9	YGGITLHRRMQS	2/3	1
158	TGME49_251540	GRA9	YGGITLQRRMQS	1	1
159	TGME49_239740	GRA14	CERRRMRRDGG	1	4
160	TGME49_239740	GRA14	CERRRMRRGGG	2/3	4
161	TGME49_239740	GRA14	CPREPPPPYV	2/3	2,3
162	TGME49_239740	GRA14	CPREPPPPYVPPM	2/3	2
163	TGME49_239740	GRA14	LERRRMRRDGGG	1	1
164	TGME49_239740	GRA14	LERRRMRRGGGG	2/3	1
165	TGME49_239740	GRA14	PREPPPPYSPPM	1	1
166	TGME49_239740	GRA14	PREPPPPYVPPM	2/3	1
167	TGME49_275470	GRA15	CSPHTLLSRS	2	4,5
168	TGME49_275470	GRA15	CENAQTGQGAGK	1/3	4
169	TGME49_275470	GRA15	CRAGAAQADGI	2	4
170	TGME49_275470	GRA15	CRAGATQADGI	1/3	4
171	TGME49_275470	GRA15	CSPHTLLPLS	1/3	4
172	TGME49_275470	GRA15	CHMHASATPS	1/2	3
173	TGME49_275470	GRA15	CPQRAGAAQ	2	3
174	TGME49_275470	GRA15	CTQADGIGAG	1/3	3
175	TGME49_275470	GRA15	CENAQTGQG	1/3	2,3
176	TGME49_275470	GRA15	CGATQADGI	1/3	2,3
177	TGME49_275470	GRA15	CPQRAGATQADGI	1/3	2,3
178	TGME49_275470	GRA15	CASATPSPPE	1/2	2
179	TGME49_275470	GRA15	CASATPSPPERPQ	1/2	2
180	TGME49_275470	GRA15	CENAQTGQG	1/3	2
181	TGME49_275470	GRA15	CGATQADGIGAG	1/3	2
182	TGME49_275470	GRA15	CSKSAENAQTGQG	1/3	2
183	TGME49_275470	GRA15	CSSPHTLLPLSG	1/3	2
184	TGME49_275470	GRA15	CSSPHTLLSRSG	2	2
185	TGME49_275470	GRA15	ASATPSPPE	1/2	1
186	TGME49_275470	GRA15	ASVTPSPPE	3	1
187	TGME49_275470	GRA15	ENAQTGQG	1/3	1
188	TGME49_275470	GRA15	ENAQTGQGAGK	1/3	1
189	TGME49_275470	GRA15	GAAQADGI	2	1
190	TGME49_275470	GRA15	GATQADGI	1/3	1
191	TGME49_275470	GRA15	HLKSPHTPE	1/2	1
192	TGME49_275470	GRA15	HLKSPHTPETPT	1/2	1
193	TGME49_275470	GRA15	HLKSSHTTE	3	1
194	TGME49_275470	GRA15	HLKSSHTTETPT	3	1
195	TGME49_275470	GRA15	HMHASATPSPPE	1/2	1
196	TGME49_275470	GRA15	HMHASVTPSPPE	3	1
197	TGME49_275470	GRA15	HTLLPLSG	1/3	1
198	TGME49_275470	GRA15	HTLLPLSGGVSA	1/3	1
199	TGME49_275470	GRA15	HTLLSRSG	2	1
200	TGME49_275470	GRA15	HTLLSRSGGVSA	2	1
201	TGME49_275470	GRA15	IRGTHSQTE	1/3	1
202	TGME49_275470	GRA15	IRGTHSQTETVE	1/3	1
203	TGME49_275470	GRA15	LHPQEQSPH	1/3	1
204	TGME49_275470	GRA15	LHPQEQSPHSMP	1/3	1
205	TGME49_275470	GRA15	PQRAGAAQADGI	2	1
206	TGME49_275470	GRA15	PQRAGATQADGI	1/3	1
207	TGME49_220240	GRA31	CFVGSEGGPEG	1/3	4
208	TGME49_220240	GRA31	CFVGSESGPEG	2	4
209	TGME49_220240	GRA31	CPGKPEQRPGV	2	4
210	TGME49_220240	GRA31	CSRQPEQRSGV	3	4
211	TGME49_220240	GRA31	CDEDRQRGRSPET	3	2,3
212	TGME49_220240	GRA31	CFFVGSEGGPEG	1/3	2,3
213	TGME49_220240	GRA31	CPPGKPEQRPGV	2	2,3
214	TGME49_220240	GRA31	CDRQRGRSPET	3	2
215	TGME49_220240	GRA31	CDRQRGSSPET	1/2	2
216	TGME49_220240	GRA31	CFFVGSESGPEG	2	2
217	TGME49_220240	GRA31	CGKPEQRPGVL	2	2
218	TGME49_220240	GRA31	CPSRQPEQRSGA	1	2
219	TGME49_220240	GRA31	CPSRQPEQRSGV	3	2
220	TGME49_220240	GRA31	CRQPEQRSGAL	1	2
221	TGME49_220240	GRA31	CRQPEQRSGVL	3	2
222	TGME49_220240	GRA31	APTPRSDGKPSP	1/3	1
223	TGME49_220240	GRA31	APTSRSDGKPPP	2	1
224	TGME49_220240	GRA31	ASKPPPSPASGG	1/3	1
225	TGME49_220240	GRA31	ASRSPPSPASGG	2	1
226	TGME49_220240	GRA31	DASSLLGTRSDL	2	1
227	TGME49_220240	GRA31	DEDRQRGRSPET	3	1
228	TGME49_220240	GRA31	DEDRQRGSSPET	1/2	1
229	TGME49_220240	GRA31	DLTRPSGSSDDA	1/3	1
230	TGME49_220240	GRA31	DLTRPSGSSDEA	2	1
231	TGME49_220240	GRA31	DTASLLGTRGDL	1/3	1
232	TGME49_220240	GRA31	FFVGSEGG	1/3	1
233	TGME49_220240	GRA31	FFVGSESG	2	1
234	TGME49_220240	GRA31	GALGPRTKL	1	1
235	TGME49_220240	GRA31	GVLGPRTKL	3	1
236	TGME49_220240	GRA31	GVLGPRTKP	2	1
237	TGME49_220240	GRA31	PKETSPKSDIGT	1/3	1
238	TGME49_220240	GRA31	PKETSPTRDIGT	2	1
239	TGME49_220240	GRA31	PPGKPEQRPGVL	2	1
240	TGME49_220240	GRA31	PSRQPEQRSGAL	1	1
241	TGME49_220240	GRA31	PSRQPEQRSGVL	3	1
242	TGME49_220240	GRA31	RSPGSRLSLLKT	1	1
243	TGME49_220240	GRA31	RSPGSRLSLSKT	3	1
244	TGME49_220240	GRA31	RSPGTRLSLSKT	2	1
245	TGME49_220240	GRA31	TKLFTPKPSWV	1/3	1
246	TGME49_220240	GRA31	TKPFTPKPSWV	2	1
247	TGME49_319560	MIC3	CETLVNLPEGGQG	1/2	2,3
248	TGME49_319560	MIC3	CSVQSPSKQETQL	1/2	2
249	TGME49_319560	MIC3	ETLVNLPEGGQG	1/2	1
250	TGME49_319560	MIC3	ETLVTLPEGGQG	3	1
251	TGME49_319560	MIC3	SVQSPSKEETQL	3	1
252	TGME49_319560	MIC3	SVQSPSKQETQL	1/2	1
253	TGME49_204420	OWP1	DTAPLSHRCGAN	2	1
254	TGME49_204420	OWP1	DTAPLSHRCGVN	1/3	1
255	TGME49_204420	OWP1	CPPGFSLEQRG	1/2/3	4
256	TGME49_268310	OWP3	CSFFEKPDGERK	1/2/3	4
257	TGME49_222940	Putative OWP	FYHWVTLVVCLG	1	1
258	TGME49_222940	Putative OWP	FYHWVTVVVCLG	2/3	1
259	TGME49_222940	Putative OWP	CDATIMKKAPGTY	1/2/3	4
260	TGME49_248730	Putative OWP	GPDGCRRVDTSEP	2	1
261	TGME49_248730	Putative OWP	VLVCPQGWRLFS	2	1
262	TGME49_226430	reticulon protein	IVSRSTLSGMVG	2	1
263	TGME49_226430	reticulon protein	IVSRSTVSGMVG	1/3	1
264	TGME49_226430	reticulon protein	YIQEAQEFCSRM	1	1
265	TGME49_226430	reticulon protein	YIQEAQDFCSRM	2/3	1,2
266	TGME49_226430	reticulon protein	CIVSRSTVSGMVG	1/3	2,3
267	TGME49_309590	ROP1	CVRGPDQVPA	1	4
268	TGME49_309590	ROP1	CSQELPPPNS	2/3	3
269	TGME49_309590	ROP1	CVRGPDQVPARGE	1	3
270	TGME49_309590	ROP1	CPVRDPRQVPG	2/3	2,4
271	TGME49_309590	ROP1	CSQELPPPNSQEL	2/3	2,3
272	TGME49_309590	ROP1	CVRGPDQVPAR	1	2,3
273	TGME49_309590	ROP1	PVRDPRQVPGRGEC	2/3	2,3	ROP1-II/III-85 (Kong et al., 2003)
274	TGME49_309590	ROP1	CRLRRRGRTSGEE	2/3	2
275	TGME49_309590	ROP1	CTRVRGALRGRGR	2	2	ROP1-II/111-359 (Kong et al., 2003)
276	TGME49_309590	ROP1	CVRDPRQVPGRGE	2/3	2
277	TGME49_309590	ROP1	PVRGPDQVPAC	1	2	ROP1-I-85 (Kong et al., 2003)
278	TGME49_309590	ROP1	GVRRLTSAASQG	2/3	1
279	TGME49_309590	ROP1	GVRRLTSGASLG	1	1
280	TGME49_309590	ROP1	PVRDPRQVPG	2/3	1
281	TGME49_309590	ROP1	PVRGPDQVPA	1	1
282	TGME49_309590	ROP1	RLRRRGRTNGEE	1	1
283	TGME49_309590	ROP1	RLRRRGRTSGEE	2/3	1
284	TGME49_309590	ROP1	SQELPPPNSQEL	2/3	1
285	TGME49_309590	ROP1	TRVRGALR	2/3	1
286	TGME49_309590	ROP1	VQELPPPTEQEL	1	1
287	TGME49_309590	ROP1	VRDPRQVPGRGE	2/3	1
288	TGME49_309590	ROP1	VRGPDQVPARGE	1	1
289	TGME49_309590	ROP1	YRVRGAVS	1	1
290	TGME49_308090	ROP5	CNEISRRLST	1/3	4
291	TGME49_308090	ROP5	CNEISSSLST	2	4
292	TGME49_308090	ROP5	CDSDFPQGVV	2	3
293	TGME49_308090	ROP5	CQLQNEISRRLST	1/3	3
294	TGME49_308090	ROP5	CEISRRLSTGQPT	1/3	2,3
295	TGME49_308090	ROP5	CRRLSTGQPT	1/3	2,3
296	TGME49_308090	ROP5	CVTPGIKGSWKRP	1/3	2,3
297	TGME49_308090	ROP5	CDSDFPQAVA	1/3	2
298	TGME49_308090	ROP5	CDSDFPQGVA (A should be V)	2	2
299	TGME49_308090	ROP5	CVTPGIKRTWKRP	2	2
300	TGME49_308090	ROP5	DSDFPQAVAEEV	1/3	1
301	TGME49_308090	ROP5	DSDFPQGVAEEV	2	1
302	TGME49_308090	ROP5	EISRRLSTGQPT	1/3	1
303	TGME49_308090	ROP5	EISSSLSTGQPT	2	1
304	TGME49_308090	ROP5	VTPGIKGSWKRP	1/3	1
305	TGME49_308090	ROP5	VTPGIKRTWKRP	2	1
306	TGME49_215775	ROP8	CRMQSNLQMLGDV	2 (ROP2)	5
307	TGME49_215775	ROP8	CSNAIKQLSEQV	1/3 (ROP2a/b)	5
308	TGME49_215775	ROP8	CRMQSNLQTFGEV	2	4,5
309	TGME49_215775	ROP8	CRMQTNLQTLGEV	1/3	2,4,5
310	TGME49_215775	ROP8	CSNAIKQMKEEV	2	4,5
311	TGME49_215775	ROP8	CSNTIKQMKQEV	1/3	4,5
312	TGME49_215775	ROP8	CPGGASPRHFHS	1/3	4
313	TGME49_215775	ROP8	CPGGASPRPFHS	2	4
314	TGME49_215775	ROP8	CRMQSNLQMLGV	2 (ROP2)	4
315	TGME49_215775	ROP8	CETPEYEQLRTEL	2	2,3
316	TGME49_215775	ROP8	CSNTIKQMKQEVL	1/3	2,3
317	TGME49_215775	ROP8	CETPEYEQLRT	2	2
318	TGME49_215775	ROP8	CSPGGASPRPFHS	2	2
319	TGME49_215775	ROP8	CVHVPYFTERP	2	2
320	TGME49_215775	ROP8	CVHVPYFTERPPS	2	2
321	TGME49_215775	ROP8	CVPYFTERPPSNA	2	2
322	TGME49_215775	ROP8	CVVRPRHWQNSEA	2	2
323	TGME49_215775	ROP8	ETPEYEQLRTEL	2	1
324	TGME49_215775	ROP8	FIDGEHDEDKHE	2	1
325	TGME49_215775	ROP8	LLEGFLRYPKED	2	1
326	TGME49_215775	ROP8	PDSHTEAQTQSP	2	1
327	TGME49_215775	ROP8	PGSHTEAQTQSP	1/3	1
328	TGME49_215775	ROP8	PPGGASPRPFHS	2	1
329	TGME49_215775	ROP8	QTDGEPTREGGA	2	1
330	TGME49_215775	ROP8	RMQSNLQTFGEV	2	1
331	TGME49_215775	ROP8	RMQTNLQTLGEV	1/3	1
332	TGME49_215775	ROP8	SNAIKQMKEEVL	2	1
333	TGME49_215775	ROP8	SNTIKQMKQEVL	1/3	1
334	TGME49_215775	ROP8	SPGGASPRHFHS	1/3	1
335	TGME49_215775	ROP8	SPGGASPRPFHS	2	1
336	TGME49_215775	ROP8	VHVPLSKEKPSS	1/3	1
337	TGME49_215775	ROP8	VHVPYFTERPPS	2	1
338	TGME49_215775	ROP8	VPLSKEKPSSNT	1/3	1
339	TGME49_215775	ROP8	VPYFTERPPSNA	2	1
340	TGME49_215775	ROP8	VVRPRHWQNSEA	2	1
341	TGME49_243730	ROP9	PCPFLPLKTHCLA	2	2
342	TGME49_243730	ROP9	FSPSPCPFLPLK	2	1,2
343	TGME49_243730	ROP9	FSPSPFPFLPLK	1/3	1
344	TGME49_315490	ROP10	CEGATEADEQV	2/3	4
345	TGME49_315490	ROP10	CEGATETDEQV	1	4
346	TGME49_315490	ROP10	CEADEQVPL	2/3	3
347	TGME49_315490	ROP10	CEGATEADEQVPL	2/3	2,3
348	TGME49_315490	ROP10	CAPQRIGTSDA	1	2
349	TGME49_315490	ROP10	CAPQRIGTSDAGD	1	2
350	TGME49_315490	ROP10	APQRIDTSDAGD	2/3	1
351	TGME49_315490	ROP10	APQRIGTSDAGD	1	1
352	TGME49_315490	ROP10	EGATEADEQVPL	2/3	1
353	TGME49_315490	ROP10	EGATETDEQVPL	1	1
354	TGME49_227810	ROP11	VQRESPSYLQQS	1/3	1
355	TGME49_227810	ROP11	VQSESPSYLHQS	2	1
356	TGME49_262730	ROP16	CDSPLSNPGSR	1/3	4
357	TGME49_262730	ROP16	CFTPWSSPP	2	4
358	TGME49_262730	ROP16	CLPSSFWSRV	1/3	4
359	TGME49_262730	ROP16	CLPSSLWSRV	2	4
360	TGME49_262730	ROP16	CRLRLSDFSVKD	1/3	4
361	TGME49_262730	ROP16	CYSLSNLPSS	1/3	4
362	TGME49_262730	ROP16	CLWSRVEHL	2	3,4
363	TGME49_262730	ROP16	CPQSAYPATS	2/3	3
364	TGME49_262730	ROP16	CVQFLNPDPQ	1	3
365	TGME49_262730	ROP16	CQRQSAMPTG	1/3	2,3,4,5
366	TGME49_262730	ROP16	CAFSHSSYVSVQA	1/3	2,3
367	TGME49_262730	ROP16	CQFLNPDPQE	3	2,3
368	TGME49_262730	ROP16	CRLRLSDFSVKD	1/3	2,3
369	TGME49_262730	ROP16	CSPSPQSAY	2/3	2,3
370	TGME49_262730	ROP16	CYSLSNLPSSLWS	2	2,3
371	TGME49_262730	ROP16	CAFSHSSYVS	1/3	2
372	TGME49_262730	ROP16	CASSVSSYVAVQT	2	2
373	TGME49_262730	ROP16	CGSPQRQSAMPTG	1/3	2
374	TGME49_262730	ROP16	CIVVQFLNPDPQE	1	2
375	TGME49_262730	ROP16	CLSDFSAKDCNES	2	2
376	TGME49_262730	ROP16	CMPTGNPAD	1/3	2
377	TGME49_262730	ROP16	CMPTGNPADSGAS	1/3	2
378	TGME49_262730	ROP16	CPPHSSGPG	1/3	2
379	TGME49_262730	ROP16	CPPHSSGPGGWF	1/3	2
380	TGME49_262730	ROP16	CPSSFWSRVE	1/3	2
381	TGME49_262730	ROP16	CPSSLWSRVE	2	2
382	TGME49_262730	ROP16	CQERPELPKF	1/3	2
383	TGME49_262730	ROP16	CQFLNPDPQERPE	3	2
384	TGME49_262730	ROP16	CQFLNPDPQERPE	1	2
385	TGME49_262730	ROP16	CQFLNPNPEE	2	2
386	TGME49_262730	ROP16	CQFLNPNPEERPE	2	2
387	TGME49_262730	ROP16	CQRQSAMPTGNPA	1/3	2
388	TGME49_262730	ROP16	CRLRLSDFSAKD	2	2
389	TGME49_262730	ROP16	CSAELEAGISSARA	1/3	2
390	TGME49_262730	ROP16	CSNLPSSLWS	2	2
391	TGME49_262730	ROP16	CSPLSNPGSRHR	1/3	2
392	TGME49_262730	ROP16	CSPSPQSAYPATS	2/3	2
393	TGME49_262730	ROP16	CSQLAFSHSSYVS	1/3	2
394	TGME49_262730	ROP16	CTESIFTPWSSPP	2	2
395	TGME49_262730	ROP16	CYSLSNLPSSFWS	1/3	2
396	TGME49_262730	ROP16	AFSHSSYVS	1/3	1
397	TGME49_262730	ROP16	AKSQHTSQKTCL	1/3	1
398	TGME49_262730	ROP16	AKSQHTSQQTCL	2	1
399	TGME49_262730	ROP16	ASSPKGYVGGAS	1/3	1
400	TGME49_262730	ROP16	ASSPKRYVSGAS	2	1
401	TGME49_262730	ROP16	ASSVSSYVA	2	1
402	TGME49_262730	ROP16	EERPELPKF	2	1
403	TGME49_262730	ROP16	EERPELPKFVSS	2	1
404	TGME49_262730	ROP16	IVAQFLNPDPQE	3	1
405	TGME49_262730	ROP16	IVAQFLNPNPEE	2	1
406	TGME49_262730	ROP16	IVVQFLNPDPQE	1	1
407	TGME49_262730	ROP16	KGYVGGAS	1/3	1
408	TGME49_262730	ROP16	KHRNRGGSP	2	1
409	TGME49_262730	ROP16	KHRNRGGSPAAG	2	1
410	TGME49_262730	ROP16	KRYVSGAS	2	1
411	TGME49_262730	ROP16	LSDFSAKD	2	1
412	TGME49_262730	ROP16	LSDFSAKDCNES	2	1
413	TGME49_262730	ROP16	LSDFSVKD	1/3	1
414	TGME49_262730	ROP16	LSDFSVKDCNES	1/3	1
415	TGME49_262730	ROP16	MPTGNPAD	1/3	1
416	TGME49_262730	ROP16	MPTGNPADSGAS	1/3	1
417	TGME49_262730	ROP16	MSTENPAD	2	1
418	TGME49_262730	ROP16	MSTENPADSGAS	2	1
419	TGME49_262730	ROP16	PDSPLSNPGSRH	1/3	1
420	TGME49_262730	ROP16	PDSTLSNPGSKH	2	1
421	TGME49_262730	ROP16	PPHSSGPG	1/3	1
422	TGME49_262730	ROP16	PPRSSGPG	2	1
423	TGME49_262730	ROP16	PSHLPPHSSGPG	1/3	1
424	TGME49_262730	ROP16	PSHLPPRSSGPG	2	1
425	TGME49_262730	ROP16	QERPELPKF	1/3	1
426	TGME49_262730	ROP16	QERPELPKFVNS	1/3	1
427	TGME49_262730	ROP16	QFLNPDPQE	3	1
428	TGME49_262730	ROP16	QFLNPDPQE	1	1
429	TGME49_262730	ROP16	QFLNPNPEE	2	1
430	TGME49_262730	ROP16	QHTSQKTCL	1/3	1
431	TGME49_262730	ROP16	QHTSQQTCL	2	1
432	TGME49_262730	ROP16	QRQIAMSTE	2	1
433	TGME49_262730	ROP16	QRQIAMSTENPA	2	1
434	TGME49_262730	ROP16	QRQSAMPTG	1/3	1
435	TGME49_262730	ROP16	QRQSAMPTGNPA	1/3	1
436	TGME49_262730	ROP16	RHRNRGGSP	1/3	1
437	TGME49_262730	ROP16	RHRNRGGSPTAG	1/3	1
438	TGME49_262730	ROP16	SAELEAEIS	2	1
439	TGME49_262730	ROP16	SAELEAEISSARA	2	1
440	TGME49_262730	ROP16	SAELEAGIS	1/3	1
441	TGME49_262730	ROP16	SAELEAGISSARA	1/3	1
442	TGME49_262730	ROP16	SNLPSSFWS	1/3	1
443	TGME49_262730	ROP16	SNLPSSFWSRVE	1/3	1
444	TGME49_262730	ROP16	SNLPSSLWS	2	1
445	TGME49_262730	ROP16	SNLPSSLWSRVE	2	1
446	TGME49_262730	ROP16	SPLSNPGSR	1/3	1
447	TGME49_262730	ROP16	SPSPESAY	1	1
448	TGME49_262730	ROP16	SPSPESAYPATS	1	1
449	TGME49_262730	ROP16	SPSPQSAF	VAND (9)	1
450	TGME49_262730	ROP16	SPSPQSAFPATS	VAND (9)	1
451	TGME49_262730	ROP16	SPSPQSAY	2/3	1
452	TGME49_262730	ROP16	SPSPQSAYPATS	2/3	1
453	TGME49_262730	ROP16	SPSPQYAYPATS	RUB (5)	1
454	TGME49_262730	ROP16	SQLAFSHSSYVS	1/3	1
455	TGME49_262730	ROP16	SQLASSVSSYVA	2	1
456	TGME49_262730	ROP16	STLSNPGSK	2	1
457	TGME49_262730	ROP16	TESIFTPWS	2	1
458	TGME49_262730	ROP16	TESIFTPWSSPP	2	1
459	TGME49_262730	ROP16	TESIYTLWS	1/3	1
460	TGME49_262730	ROP16	TESIYTLWS	MAS (4)	1
461	TGME49_262730	ROP16	TESIYTLWSSPP	1/3	1
462	TGME49_262730	ROP16	TESIYTLWSSTP	MAS (4)	1
463	TGME49_258580	ROP17	CRVLSNKEGDRV	1	4
464	TGME49_258580	ROP17	CRVMNNEVGDKI	2/3	4
465	TGME49_258580	ROP17	CQRVLSNKEGDRV	1	2,3
466	TGME49_258580	ROP17	CQRVMNNEVGDKI	2/3	2
467	TGME49_258580	ROP17	CGDFPGITLDA	1	1
468	TGME49_258580	ROP17	CGNFPGMTLDA	2/3	1
469	TGME49_258580	ROP17	IPYTAEIDSWML	1	1
470	TGME49_258580	ROP17	IPYTPQIDSWML	2/3	1
471	TGME49_258580	ROP17	NAYNIRMSCTIQ	2/3	1
472	TGME49_258580	ROP17	NAYNMRMSSTIQ	1	1
473	TGME49_258580	ROP17	QRVLSNKEGDRV	1	1
474	TGME49_258580	ROP17	QRVMNNEVGDKI	2/3	1
475	TGME49_258580	ROP17	RRLWRSARGAVG	2/3	1
476	TGME49_258580	ROP17	RRLWTSARGAVR	1	1
477	TGME49_205250	ROP18	CDVPERFVSV	2	4,5
478	TGME49_205250	ROP18	CYKTNNSVGPAI	3	4,5
479	TGME49_205250	ROP18	CDVPAKFVSL	3	4
480	TGME49_205250	ROP18	CDVPKRFVSV	1	4
481	TGME49_205250	ROP18	CYRINNSVGPAI	2	4
482	TGME49_205250	ROP18	CYRINNSVGRAI	1	4
483	TGME49_205250	ROP18	CEELAVKVIIS	3	3
484	TGME49_205250	ROP18	CELGLVVRMH	3	3
485	TGME49_205250	ROP18	CPPDVPAKFVSLT	3	3
486	TGME49_205250	ROP18	CRINNSVGR	1	3
487	TGME49_205250	ROP18	CEELAVKVFMS	1/2	2,3
488	TGME49_205250	ROP18	CELGLVVRMY	2	2,3
489	TGME49_205250	ROP18	CLIRNLLNREP	2	2,3
490	TGME49_205250	ROP18	CNNSVGRAI	1	2,3
491	TGME49_205250	ROP18	CNRDPQKRM	1	2,3
492	TGME49_205250	ROP18	CPPDVPERFVSVT	2	2,3
493	TGME49_205250	ROP18	CRNLLNREP	2	2,3
494	TGME49_205250	ROP18	CAAWPPDVPERFV	2	2
495	TGME49_205250	ROP18	CAKSFFTRGIPRY	2	2
496	TGME49_205250	ROP18	CELGLVVRMYLSS	2	2
497	TGME49_205250	ROP18	CGIRRYFPQGRNR	1	2
498	TGME49_205250	ROP18	CGQPQALEN	1	2
499	TGME49_205250	ROP18	CKRGIRRYF	1	2
500	TGME49_205250	ROP18	CLAVKVFMS	1/2	2
501	TGME49_205250	ROP18	CLWRKAKSF	2	2
502	TGME49_205250	ROP18	CLWRRAKSL	1	2
503	TGME49_205250	ROP18	CNNSVGRAIGTP	1	2
504	TGME49_205250	ROP18	CPERFVSVTTGET	2	2
505	TGME49_205250	ROP18	CPTPADGIW	1/2	2
506	TGME49_205250	ROP18	CQALENSERL	1	2
507	TGME49_205250	ROP18	CQRLAQLWRKAKS	2	2
508	TGME49_205250	ROP18	CQRLAQLWRRAKS	1	2
509	TGME49_205250	ROP18	CTRGIPRYF	2	2
510	TGME49_205250	ROP18	AHMQEQI	2	1
511	TGME49_205250	ROP18	AHMQEQIGQPQA	1/2	1
512	TGME49_205250	ROP18	AKSFFTRG	2	1
513	TGME49_205250	ROP18	AKSFFTRGIPRY	2	1
514	TGME49_205250	ROP18	AKSLFKRG	1	1
515	TGME49_205250	ROP18	AKSLFKRGIRRY	1	1
516	TGME49_205250	ROP18	CKERPTPADGIW	1/2	1
517	TGME49_205250	ROP18	EFGLVVRMY	1	1
518	TGME49_205250	ROP18	EFGLVVRMYLSS	1	1
519	TGME49_205250	ROP18	ELGLVVRMY	2	1
520	TGME49_205250	ROP18	ELGLVVRMYLSS	2	1
521	TGME49_205250	ROP18	GIPRYFSQ	2	1
522	TGME49_205250	ROP18	GIPRYFSQGRNR	2	1
523	TGME49_205250	ROP18	GIRRYFPQ	1	1
524	TGME49_205250	ROP18	GIRRYFPQGRNR	1	1
525	TGME49_205250	ROP18	GQPQALEN	1	1
526	TGME49_205250	ROP18	GQPQALENSERL	1	1
527	TGME49_205250	ROP18	GQPQALGN	2	1
528	TGME49_205250	ROP18	GQPQALGNSERL	2	1
529	TGME49_205250	ROP18	GRNRLRSLRAQR	2	1
530	TGME49_205250	ROP18	GRNRQRSLRAQR	1	1
531	TGME49_205250	ROP18	LAVKVFMS	1/2	1
532	TGME49_205250	ROP18	LAVKVFMSEKEP	1/2	1
533	TGME49_205250	ROP18	LRSLRAQR	2	1
534	TGME49_205250	ROP18	NNSVGPAI	2	1
535	TGME49_205250	ROP18	NNSVGRAI	1	1
536	TGME49_205250	ROP18	PERFVSVT	2	1
537	TGME49_205250	ROP18	PKRFVSVT	1	1
538	TGME49_205250	ROP18	PPDVPERFVSVT	2	1
539	TGME49_205250	ROP18	PPDVPKRFVSVT	1	1
540	TGME49_205250	ROP18	PTPADGIW	1/2	1
541	TGME49_205250	ROP18	QLWRKAKS	2	1
542	TGME49_205250	ROP18	QLWRRAKS	1	1
543	TGME49_205250	ROP18	QRLAQLWRKAKS	2	1
544	TGME49_205250	ROP18	QRLAQLWRRAKS	1	1
545	TGME49_205250	ROP18	QRSLRAQR	1	1
546	TGME49_205250	ROP18	RDGEVSGSAADS	1/2	1
547	TGME49_205250	ROP18	RLLNLLRR	1/2	1
548	TGME49_205250	ROP18	RLLNLLRRRERD	1/2	1
549	TGME49_205250	ROP18	RNLLNREP	2	1
550	TGME49_205250	ROP18	RNLLNREPQKRM	2	1
551	TGME49_205250	ROP18	RSLLNRDP	1	1
552	TGME49_205250	ROP18	RSLLNRDPQKRM	1	1
553	TGME49_205250	ROP18	TYRINNSVGPAI	2	1
554	TGME49_205250	ROP18	TYRINNSVGRAI	1	1
555	TGME49_205250	ROP18	VSGSAADS	1/2	1
556	TGME49_242240	ROP19A	CLRDASASERQQ	2	4,5
557	TGME49_242240	ROP19A	CLRSLSVFDRQE	1/3	4,5
558	TGME49_242240	ROP19A	CNRPPADSDLSP	1/2	3
559	TGME49_242240	ROP19A	CIVVETPKTYGWD	1/2	2,3
560	TGME49_242240	ROP19A	CRSLSVFDRQELL	3	2,3
561	TGME49_242240	ROP19A	CGPDWNVFP	2	2
562	TGME49_242240	ROP19A	CGPDYKMFP	3	2
563	TGME49_242240	ROP19A	CGPDYNVFP	1	2
564	TGME49_242240	ROP19A	CHEIVVETPKTYG	1/2	2
565	TGME49_242240	ROP19A	CLQRLRSLSVFDR	3	2
566	TGME49_242240	ROP19A	CNNLQRLRSLSVF	3	2
567	TGME49_242240	ROP19A	CNRPPADSDLSPS	1/2	2
568	TGME49_242240	ROP19A	CPADSDLSPSEIA	1/2	2
569	TGME49_242240	ROP19A	CRLRSLSVFDRQE	3	2
570	TGME49_242240	ROP19A	CSASERQQVLDQ	1/2	2
571	TGME49_242240	ROP19A	CSVFDRQELLDK	3	2
572	TGME49_242240	ROP19A	GFRAGPDYKMFP	3	1
573	TGME49_242240	ROP19A	HEIGVETPKTYG	3	1
574	TGME49_242240	ROP19A	HEIVVETPKTYG	1/2	1
575	TGME49_242240	ROP19A	LNSLRDASASER	1/2	1
576	TGME49_242240	ROP19A	LQRLRSLSVFDR	3	1
577	TGME49_242240	ROP19A	NFRAGPDWNVFP	2	1
578	TGME49_242240	ROP19A	NFRAGPDYNVFP	1	1
579	TGME49_242240	ROP19A	PADSDLSPSEIA	1/2	1
580	TGME49_242240	ROP19A	PADSDLSRSEIA	3	1
581	TGME49_242240	ROP19A	RDASASERQQVL	1/2	1
582	TGME49_242240	ROP19A	RSLSVFDRQELL	3	1
583	TGME49_258230	ROP20	CLRKQGDTSLLN	2/3	4,5
584	TGME49_258230	ROP20	CLRKQGGNSLLN	1	4
585	TGME49_258230	ROP20	CKSISDRVQF	2/3	3
586	TGME49_258230	ROP20	CLLRKQGGNSL	1	2,3,5
587	TGME49_258230	ROP20	CERPKSISDRVQF	2/3	2,3
588	TGME49_258230	ROP20	CLLRKQGDTSLLN	2/3	2
589	TGME49_258230	ROP20	DRAQFLLDEAVA	1	1
590	TGME49_258230	ROP20	DRVQFLLDETVA	2/3	1
591	TGME49_258230	ROP20	ERPKSISDRAQF	1	1
592	TGME49_258230	ROP20	ERPKSISDRVQF	2/3	1
593	TGME49_258230	ROP20	KGSEGHAAQVEE	2/3	1
594	TGME49_258230	ROP20	KGSGGHAAHVEE	1	1
595	TGME49_258230	ROP20	LLRKQGDTSLLN	2/3	1
596	TGME49_258230	ROP20	LLRKQGGNSLLN	1	1
597	TGME49_258230	ROP20	SPISSPESKSEL	1	1
598	TGME49_258230	ROP20	SPISSPESKTEL	2/3	1
599	TGME49_239600	ROP23	EEGSFLTSPRSD	2/3	1
600	TGME49_239600	ROP23	EEGSLLTSPRSD	1	1
601	TGME49_202780	ROP25	CAASEAGGPPREH	2	2
602	TGME49_202780	ROP25	CGEAGGPARERTE	1	2
603	TGME49_202780	ROP25	CRDEKGEGKRTER	2	2
604	TGME49_202780	ROP25	CSEAGGPPRERTE	3	2
605	TGME49_202780	ROP25	AAGEAGGPARER	1	1
606	TGME49_202780	ROP25	AASEAGGPPREH	2	1
607	TGME49_202780	ROP25	AASEAGGPPRER	3	1
608	TGME49_202780	ROP25	ASQWTEEK	1/2/3	1
609	TGME49_202780	ROP25	QGKNASQWTEEK	1/3	1
610	TGME49_202780	ROP25	RDEKGEGKRTER	2	1
611	TGME49_202780	ROP25	RDEKSEGKRTER	1/3	1
612	TGME49_211260	ROP26	CARGHLIPPSG	3	5
613	TGME49_211260	ROP26	CARGRLIPPSG	1/2	5
614	TGME49_211260	ROP26	CARGHLIPPSGQ	3	4
615	TGME49_211260	ROP26	CARGRLIPPSGQ	1/2	4
616	TGME49_211260	ROP26	CDEKGASRV	1/2	2,3
617	TGME49_211260	ROP26	CTARGRLIPPS	1/2	2,3
618	TGME49_211260	ROP26	CTARGRLIPPSGQ	1/2	2,3
619	TGME49_211260	ROP26	CDEKGASRVGAL	1/2	2
620	TGME49_211260	ROP26	CFYTNPHGEKESV	3	2
621	TGME49_211260	ROP26	CFYTNPHSEKESV	1/2	2
622	TGME49_211260	ROP26	CLYRELQNQATNP	3	2
623	TGME49_211260	ROP26	CQPLFYTNPHGEK	3	2
624	TGME49_211260	ROP26	CQPLFYTNPHSEK	1/2	2
625	TGME49_211260	ROP26	CSGSGDEKGASRV	1/2	2
626	TGME49_211260	ROP26	CTARGHLIPPS	3	2
627	TGME49_211260	ROP26	CTARGHLIPPSGQ	3	2
628	TGME49_211260	ROP26	CTPPARLLYLVNF	1/2	2
629	TGME49_211260	ROP26	CTPPNRLLYLGNF	3	2
630	TGME49_211260	ROP26	DEEGASSV	3	1
631	TGME49_211260	ROP26	DEKGASRV	1/2	1
632	TGME49_211260	ROP26	LYRELQNQAMNP	1/2	1
633	TGME49_211260	ROP26	LYRELQNQATNP	3	1
634	TGME49_211260	ROP26	QPLFYTNPHGEK	3	1
635	TGME49_211260	ROP26	QPLFYTNPHSEK	1/2	1
636	TGME49_211260	ROP26	SGSGDEEGASSV	3	1
637	TGME49_211260	ROP26	SGSGDEKGASRV	1/2	1
638	TGME49_211260	ROP26	TARGHLIPPSGQ	3	1
639	TGME49_211260	ROP26	TARGRLIPPSGQ	1/2	1
640	TGME49_211260	ROP26	TPPARLLYLVNF	1/2	1
641	TGME49_211260	ROP26	TPPNRLLYLGNF	3	1
642	TGME49_270920	ROP32	CPSERNDVNVELR	1	4
643	TGME49_270920	ROP32	CPSERNDVSVELR	2/3	4
644	TGME49_270920	ROP32	PAGRSHRGMPSR	2/3	1
645	TGME49_270920	ROP32	PAGRSHRGVPSR	1	1
646	TGME49_270920	ROP32	RRPPSERNDVNV	1	1
647	TGME49_270920	ROP32	RRPPSERNDVSV	2/3	1
648	TGME49_242110	ROP38	CHLYMDPDSSEAF	2/3	2,3,4
649	TGME49_242110	ROP38	HLYMDLTAQKHF	1	1
650	TGME49_242110	ROP38	HLYMDPDSSEAF	2/3	1
651	TGME49_262050	ROP39	LRIRMGGASDC	1/3	4,5
652	TGME49_262050	ROP39	LRIRVGGAPDC	2	4
653	TGME49_262050	ROP39	CQQWHTDEDE	2	2,4
654	TGME49_262050	ROP39	CQQWQTDGDK	1/3	2,4
655	TGME49_262050	ROP39	CLDIDPENRLDVL	2	2
656	TGME49_262050	ROP39	CMVSLRIRMGGAS	1/3	2
657	TGME49_262050	ROP39	CMVSLRIRVGGAP	2	2
658	TGME49_262050	ROP39	CQQWHTDEDENAR	2	2
659	TGME49_262050	ROP39	CQQWQTDGDKNAR	1/3	2
660	TGME49_262050	ROP39	LDIDPENRLDVL	2	1
661	TGME49_262050	ROP39	LDVDPENRLDVL	1/3	1
662	TGME49_262050	ROP39	LGHWLGSLGRQR	2	1
663	TGME49_262050	ROP39	LGHWLQSLGRQR	1/3	1
664	TGME49_262050	ROP39	MYDIFCHNWPFM	1/3	1
665	TGME49_262050	ROP39	MYDTFCRNWPFM	2	1
666	TGME49_262050	ROP39	NRSPPQRGAAIL	1/3	1
667	TGME49_262050	ROP39	NRSPPQRGAPIL	2	1
668	TGME49_262050	ROP39	QQWHTDEDENAR	2	1
669	TGME49_262050	ROP39	QQWQTDGDKNAR	1/3	1
670	TGME49_262050	ROP39	SLRIRMGGASDC	1/3	1
671	TGME49_262050	ROP39	SLRIRVGGAPDC	2	1
672	TGME49_291960	ROP40	CRGPMLMTDFF	1	4
673	TGME49_291960	ROP40	CRGPMLRTDFF	2/3	4
674	TGME49_291960	ROP40	CRGPMLRTDFFAL	2/3	2
675	TGME49_291960	ROP40	CGLCKAHGYPPQ	1	1
676	TGME49_291960	ROP40	CGLCRAHGYPPQ	2/3	1
677	TGME49_291960	ROP40	EGAPSQLDRSSW	2/3	1
678	TGME49_291960	ROP40	EGTPSQLDRSSW	1	1
679	TGME49_291960	ROP40	KLLEVVDPVMPP	2/3	1
680	TGME49_291960	ROP40	KLMEVVDPVMPP	1	1
681	TGME49_291960	ROP40	RGPMLMTDFFAL	1	1
682	TGME49_291960	ROP40	RGPMLRTDFFAL	2/3	1
683	TGME49_291960	ROP40	VFRPKTFQALGL	2/3	1
684	TGME49_291960	ROP40	VFRPKTLQALGL	1	1
685	TGME49_266100	ROP41	CQQLSEDKSLPDL	1/2	2
686	TGME49_266100	ROP41	CRDAGVQQVHPEV	1	2
687	TGME49_266100	ROP41	QQLREDKSLPDL	3	1
688	TGME49_266100	ROP41	QQLSEDKSLPDL	1/2	1
689	TGME49_266100	ROP41	RDAGGQQVHPEV	2/3	1
690	TGME49_266100	ROP41	RDAGVQQVHPEV	1	1
691	TGME49_261740	ROP47	CYWKKDSETGK	3	5
692	TGME49_261740	ROP47	CYWKKNSDSGK	2	5
693	TGME49_261740	ROP47	CEKGPQPSPSGK	2	4
694	TGME49_261740	ROP47	CEKGSQPSPPGK	1/3	4
695	TGME49_261740	ROP47	CYWKKDSETGKHH	3	4
696	TGME49_261740	ROP47	CYWKKDSETGKHQ	1	4
697	TGME49_261740	ROP47	CYWKKNSDSGKHE	2	4
698	TGME49_261740	ROP47	CYWKKDSETG	1/3	2,3
699	TGME49_261740	ROP47	CDRDGEGEGS	1/3	2
700	TGME49_261740	ROP47	CERDGEGEGS	2	2
701	TGME49_261740	ROP47	CGKHERVKGRK	2	2
702	TGME49_261740	ROP47	CGKHERVKGRKRK	2	2
703	TGME49_261740	ROP47	CGKHHRVKGGK	3	2
704	TGME49_261740	ROP47	CGKHHRVKGGKRK	3	2
705	TGME49_261740	ROP47	CKDSETGKHHR	3	2
706	TGME49_261740	ROP47	CKDSETGKHHRVK	3	2
707	TGME49_261740	ROP47	CYWKKNSDSG	2	2
708	TGME49_261740	ROP47	DAGYWKKDSETG	1/3	1
709	TGME49_261740	ROP47	DAGYWKKNSDSG	2	1
710	TGME49_261740	ROP47	GKHERVKGRKRK	2	1
711	TGME49_261740	ROP47	GKHHRVKGGKRK	3	1
712	TGME49_261740	ROP47	GKHQRVKGRKRK	1	1
713	TGME49_261740	ROP47	HKDKSPEEGAGD	1/3	1
714	TGME49_261740	ROP47	HKDKSSEEGAGD	2	1
715	TGME49_261740	ROP47	KDSETGKHHRVK	3	1
716	TGME49_261740	ROP47	KDSETGKHQRVK	1	1
717	TGME49_261740	ROP47	KGPQPSPSGKPL	2	1
718	TGME49_261740	ROP47	KGSQPSPPGKPL	1/3	1
719	TGME49_261740	ROP47	NDSDSGKHERVK	2	1
720	TGME49_261740	ROP47	REEDRDGEGEGS	1/3	1
721	TGME49_261740	ROP47	REEERDGEGEGS	2	1
722	TGME49_261740	ROP47	SKGEEGDGEKHK	2	1
723	TGME49_261740	ROP47	SKGEGGDEEKHK	1/3	1
724	TGME49_233460	SRS29B (SAG1)	EKHHCTVQL	2/3	3
725	TGME49_233460	SRS29B (SAG1)	CKDILPKLSENPW	2/3	2
726	TGME49_233460	SRS29B (SAG1)	SLIPEAEDSWWTC	1/2/3	1,3,4
727	TGME49_233460	SRS29B (SAG1)	HHCTVKLEFAGA	1	1,2,3,4
728	TGME49_233460	SRS29B (SAG1)	HHCTVQLEFAGA	2/3	1,2,3
729	TGME49_233460	SRS29B (SAG1)	CIKGDDAQSC	1/2/3	1
730	TGME49_233460	SRS29B (SAG1)	CTSKAVTLSSLI	1/2/3	1
731	TGME49_233460	SRS29B (SAG1)	CTVPIEKFPVTTQ	1/2/3	1
732	TGME49_233460	SRS29B (SAG1)	KDILPKLSENPW	2/3	1
733	TGME49_233460	SRS29B (SAG1)	KDILPKLTENPW	1	1
734	TGME49_233460	SRS29B (SAG1)	LTPTENHFTLKC	1/2/3	1
735	TGME49_233460	SRS29B (SAG1)	PPTLAYSPNRQIC	1/2/3	1
736	TGME49_233460	SRS29B (SAG1)	SDPPLVANQVVTC	1/2/3	1
737	TGME49_233480	SRS29C-SRS2	CEANPAPLSAFLP	2/3	1
738	TGME49_233480	SRS29C-SRS2	CEEATPVPTTLI	1/2/3	1
739	TGME49_233480	SRS29C-SRS2	CRHNTKTGNTC	1/2/3	1
740	TGME49_233480	SRS29C-SRS2	CSVPESQYPANAKS	1/2/3	1
741	TGME49_233480	SRS29C-SRS2	GPPYRYEPEKFTC	1/2/3	1	SRS2-I-53 (Kong et al., 2003)
742	TGME49_233480	SRS29C-SRS2	PTTLISEEHGLMVC	1/2/3	1
743	TGME49_271050	SRS34A (SAG2A)	CAGRNNDGGSSA	2	4
744	TGME49_271050	SRS34A (SAG2A)	CAGRNNDGSSA	1/3	4
745	TGME49_271050	SRS34A (SAG2A)	RNNDGGSSAPC	2	2,3	dSAG2-II-134(11) (Kong et al., 2003)
746	TGME49_271050	SRS34A (SAG2A)	RNNDGSSAPC	1/3	2,3	dSAG2A-I/III-134(10) (Kong et al., 2003)
747	TGME49_271050	SRS34A (SAG2A)	PAGRNNDGGSSAPTPKC	2	2	SAG2A-II-131 (Kong et al., 2003)
748	TGME49_271050	SRS34A (SAG2A)	PAGRNNDGSSAPC	1/3	2	dSAG2A-I/III-131(13) (Kong et al., 2003)
749	TGME49_271050	SRS34A (SAG2A)	PAGRNNDGSSAPTPKC	1/3	2	SAG2A-I/III-131 (Kong et al., 2003)
750	TGME49_271050	SRS34A (SAG2A)	PAGRNNDGGSSA	2	1
751	TGME49_271050	SRS34A (SAG2A)	RNNDGG	2	1
752	TGME49_271050	SRS34A (SAG2A)	RNNDGGSSA	2	1
753	TGME49_271050	SRS34A (SAG2A)	RNNDGGSSAP	2	1
754	TGME49_207160	SRS49D-SAG2C	CNKANSQSIST	1	2
755	TGME49_207160	SRS49D-SAG2C	CNQANSQSVT	2	2
756	TGME49_207160	SRS49D-SAG2C	NKANSQSISTCD	1	1
757	TGME49_207160	SRS49D-SAG2C	NQANSQSVTCE	2	1
758	TGME49_207160	SRS49D-SAG2C	NSQSISTCD	1	1
759	TGME49_207160	SRS49D-SAG2C	NSQSVTCE	2	1
760	TGME49_207160	SRS49D-SAG2C	PETNKCKN	2	1
761	TGME49_207160	SRS49D-SAG2C	PETNKCKNGQVT	2	1
762	TGME49_207160	SRS49D-SAG2C	TNKCKNGQVT	2	1
763	TGME49_308020	SRS57 (SAG3)	CPRKWERGGG	2	4
764	TGME49_308020	SRS57 (SAG3)	CPRKWGRGGG	1/3	4
765	TGME49_308020	SRS57 (SAG3)	GNSRRKITYC	2	2,3	SAG3-II-49 (Kong et al., 2003)
766	TGME49_308020	SRS57 (SAG3)	CLQPGTEGESQAG	1	2
767	TGME49_308020	SRS57 (SAG3)	GKSRSKITYC	1/3	2
768	TGME49_308020	SRS57 (SAG3)	AKDKGDCERNKG	1/3	1
769	TGME49_308020	SRS57 (SAG3)	AKDQDDCERNRG	2	1
770	TGME49_308020	SRS57 (SAG3)	GKSRSKITY	1/3	1
771	TGME49_308020	SRS57 (SAG3)	GNSRRKITY	2	1
772	TGME49_308020	SRS57 (SAG3)	LQPGTDGETQAG	2	1
773	TGME49_308020	SRS57 (SAG3)	LQPGTEGESQAG	1	1
774	TGME49_308020	SRS57 (SAG3)	NSRRKITYFGTLC	2	1
775	TGME49_308020	SRS57 (SAG3)	PRKWERGGGGHP	2	1
776	TGME49_308020	SRS57 (SAG3)	PRKWGRGGGGHP	1/3	1
777	TGME49_308020	SRS57 (SAG3)	SQPETDGETQAG	3	1
778	TGME49_308840	SRS51-SRS3	AAAHQGSCTSQG	2/3	1
779	TGME49_308840	SRS51-SRS3	AAGHQGSCTSQG	1	1
780	TGME49_308840	SRS51-SRS3	VCTCIVPEQGET	1	1
781	TGME49_308840	SRS51-SRS3	VCTCNVPEQGET	2/3	1
782	TGME49_320190	SRS16B-SRS9	CAESNSEAL	1/2	2,3
783	TGME49_320190	SRS16B-SRS9	CSYGAESNSEAL	1/2	1,2
784	TGME49_320190	SRS16B-SRS9	CSYGAGSNSETL	3	1
785	TGME49_320190	SRS16B-SRS9	SKVDVTGTH	1	1
786	TGME49_320190	SRS16B-SRS9	SKVDVTGTHAKC	1	1
787	TGME49_320190	SRS16B-SRS9	SQLDVTGTHAKC	3	1
788	TGME49_213280	SRS25	CEFWSGGDSKS	1/3	2
789	TGME49_213280	SRS25	CWSGGDSKSNY	1/3	2
790	TGME49_213280	SRS25	EFWSGGDSKSNY	1/3	1
791	TGME49_213280	SRS25	QFWSGGDSKSNY	2	1
792	TGME49_280570	SRS35A	CKGSAPTPAWTE	2/3	4
793	TGME49_280570	SRS35A	CKGSETAPAWTV	1	4
794	TGME49_315740	SRS54	CAWKEVDKSK	1	4
795	TGME49_315740	SRS54	CAWKRVGTSK	2/3	4
796	TGME49_315740	SRS54	CDVTIENGPNSS	2/3	2
797	TGME49_315740	SRS54	CDVTIETGTISS	1	2
798	TGME49_315740	SRS54	CTIENGPNSSASA	2/3	2
799	TGME49_315740	SRS54	CTIETGTISSASA	1	2
800	TGME49_315740	SRS54	DKSKRENSDTKL	1	1
801	TGME49_315740	SRS54	GQTSTTLACAED	2/3	1
802	TGME49_315740	SRS54	GQTSTTLSCDED	1	1
803	TGME49_315740	SRS54	GSNGSLPPCALT	1	1
804	TGME49_315740	SRS54	GSSESPAPCALT	2/3	1
805	TGME49_315740	SRS54	GTSKRENSDTKS	2/3	1
806	TGME49_315740	SRS54	IVIAGAEGQTST	2/3	1
807	TGME49_315740	SRS54	IVVAGSEGQTST	1	1
808	TGME49_315740	SRS54	LAWKEVDKSKRE	1	1
809	TGME49_315740	SRS54	LAWKRVGTSKRE	2/3	1
810	TGME49_315740	SRS54	TIENGPNSSASA	2/3	1
811	TGME49_315740	SRS54	TIETGTISSASA	1	1
812	TGME49_262470	C protein immunoglobulin-A-binding beta antigen	CSAPDRQTGKLSD	1/2/3	4
813	TGME49_308950	histidine acid phosphatase superfamily protein	CMWLSEAGSGDPT	1	2
814	TGME49_308950	histidine acid phosphatase superfamily protein	CMWVSEAGSGDPT	2/3	2
815	TGME49_308950	histidine acid phosphatase superfamily protein	WCENKTVCPLND	1	1,2
816	TGME49_308950	histidine acid phosphatase superfamily protein	WCQNKTVCPLND	2/3	1,2
817	TGME49_308950	histidine acid phosphatase superfamily protein	MWLSEAGSGDPT	1	1
818	TGME49_308950	histidine acid phosphatase superfamily protein	MWVSEAGSGDPT	2/3	1
819	TGME49_268790	Hypothetical protein	CKDPNSETDENNQ	2	2
820	TGME49_268790	Hypothetical protein	FVSCSTLRPQGTP	3	2
821	TGME49_268790	Hypothetical protein	CKDTNSETDENNQ	1/3	2,3
822	TGME49_268790	Hypothetical protein	FVSCSIWRPQGTP	1/2	2,3
823	TGME49_268790	Hypothetical protein	CNKDPNSETDENN	2	4
824	TGME49_268790	Hypothetical protein	CNKDTNSETDENN	1/3	4
825	TGME49_268790	Hypothetical protein	SCSIWRPQGTPE	1/2	1,2,4,5
826	TGME49_268790	Hypothetical protein	SCSTLRPQGTPE	3	1,2,4,5
827	TGME49_268790	Hypothetical protein	KDPNSETDENNQ	2	1
828	TGME49_268790	Hypothetical protein	KDTNSETDENNQ	1/3	1
829	TGME49_200360	Hypothetical protein	CGADQRLDRPG	2	2,4
830	TGME49_200360	Hypothetical protein	CGADQRLGRPG	1/3	2,3,4
831	TGME49_200360	Hypothetical protein	GADQRLDRPGDS	2	1
832	TGME49_200360	Hypothetical protein	GADQRLGRPGDS	1/3	1
833	TGME49_202620	Hypothetical protein	LPGAAVKATESF	1/3	1
834	TGME49_202620	Hypothetical protein	LPGAEVKATESF	2	1
835	TGME49_234380	Hypothetical protein	DSTLDNLLKKYV	2	1
836	TGME49_234380	Hypothetical protein	DTTLDNLLKKYL	1/3	1
837	TGME49_237180	Hypothetical protein	SSEEKGKASSEE	2/3	1
838	TGME49_237180	Hypothetical protein	SSEEKGKVSSEE	1	1
839	TGME49_239010	TEEGR	CPSDQLLFGER	1	2,4
840	TGME49_239010	TEEGR	CVLPGSPSRDSVP	1	2,3,5
841	TGME49_239010	TEEGR	CPSDHLLFGER	2/3	2,3,4,5
842	TGME49_239010	TEEGR	CELPGSSSRDSVP	2/3	2
843	TGME49_239010	TEEGR	FGERSITSGGGG	1	1
844	TGME49_239010	TEEGR	FGESSITSGGGG	2/3	1
845	TGME49_239010	TEEGR	GSHEEAHSSLED	2/3	1
846	TGME49_239010	TEEGR	GSREEAHSSTEG	1	1
847	TGME49_239010	TEEGR	ITSGGGGGFNVD	2/3	1
848	TGME49_239010	TEEGR	LLELPGSSSRDS	2/3	1
849	TGME49_239010	TEEGR	LLVLPGSPSRDS	1	1
850	TGME49_239010	TEEGR	PSDHLLFGERSI	2/3	1
851	TGME49_239010	TEEGR	PSDQLLFGERSI	1	1
852	TGME49_239010	TEEGR	RPLSPLTPSDHL	2/3	1
853	TGME49_239010	TEEGR	SSSPISLRSPRS	1	1
854	TGME49_239010	TEEGR	SSSPISPRSPRS	2/3	1
855	TGME49_242820	Hypothetical protein	LVGGATHLLANA	1	1
856	TGME49_242820	Hypothetical protein	LVGGATNLLANA	2/3	1
857	TGME49_244280	Hypothetical protein	DDTDDEIEQPCN	1/3	1
858	TGME49_244280	Hypothetical protein	DDTDDEIEQPSN	2	1
859	TGME49_253180	Hypothetical protein	DSGDPPSESAEV	2	1
860	TGME49_253180	Hypothetical protein	DSGNPLSESAAV	1/3	1
861	TGME49_253180	Hypothetical protein	FSLLFQCASGPL	2	1
862	TGME49_253180	Hypothetical protein	LLASPRDEICSG	2	1
863	TGME49_253180	Hypothetical protein	LSMLVQCMCRPL	1	1
864	TGME49_253180	Hypothetical protein	LSMLVQCMSRPL	3	1
865	TGME49_253180	Hypothetical protein	PVGAVALAAVGV	1/3	1
866	TGME49_253180	Hypothetical protein	RGRAVPLAARGV	2	1
867	TGME49_253180	Hypothetical protein	SPEPMPVGAVAL	1	1
868	TGME49_253180	Hypothetical protein	SPQPMPVGAVAL	3	1
869	TGME49_253180	Hypothetical protein	SPQRMRGRAVPL	2	1
870	TGME49_253180	Hypothetical protein	VLASPRDEISSG	1/3	1
871	TGME49_308970	hypothetical protein (GRA12 homologue)	CSEFRFEDAL	1	4
872	TGME49_308970	hypothetical protein (GRA12 homologue)	CSEFRFEDSL	2/3	3,4
873	TGME49_308970	hypothetical protein (GRA12 homologue)	CSEFRFEDSLEVV	2/3	2,3
874	TGME49_308970	hypothetical protein (GRA12 homologue)	SEFRFEDALEVV	1	1
875	TGME49_308970	hypothetical protein (GRA12 homologue)	SEFRFEDSLEVV	2/3	1
876	TGME49_308970	hypothetical protein (GRA12 homologue)	TLDSPDFIGGQL	2/3	1
877	TGME49_308970	hypothetical protein (GRA12 homologue)	TLDSPHFIGGQL	1	1
878	TGME49_308970	hypothetical protein (GRA12 homologue)	VVSDKINDGTQL	2/3	1
879	TGME49_308970	hypothetical protein (GRA12 homologue)	VVSDNINEGTQL	1	1
880	TGME49_309760	Hypothetical protein	CGTGVHFFCQY		2
881	TGME49_309760	Hypothetical protein	CMLGTGVHFFCQY	2/3	2
882	TGME49_309760	Hypothetical protein	MLGIGVHFFCQY	1	1
883	TGME49_309760	Hypothetical protein	MLGTGVHFFCQY	2/3	1
884	TGME49_309760	Hypothetical protein	SLKGRNPVATLL	2/3	1
885	TGME49_309760	Hypothetical protein	SLQGRNPVATLL	1	1
886	TGME49_314260	Hypothetical protein	CSLANISGGGGND	1	2
887	TGME49_314260	Hypothetical protein	SLANISGGGGND	1	1
888	TGME49_314260	Hypothetical protein	SLASISGGGGND	2/3	1
889	TGME49_214080	Toxofilin	CAGQILNEQRD	1/2	4
890	TGME49_214080	Toxofilin	CAGRFLNDHRN	3	4
891	TGME49_214080	Toxofilin	CSPKRGRFES	1	4
892	TGME49_214080	Toxofilin	CSPKRGRFET	3	4
893	TGME49_214080	Toxofilin	CSPKTGRFES	2	4
894	TGME49_214080	Toxofilin	QNLDLKKYEN	2	4
895	TGME49_214080	Toxofilin	QNLDLRKYEN	1	4
896	TGME49_214080	Toxofilin	QNLNLGKYEN	3	4
897	TGME49_214080	Toxofilin	CNLGKYENL	3	3
898	TGME49_214080	Toxofilin	CALAGQILNEQRD	1/2	2,3
899	TGME49_214080	Toxofilin	CEKTLLEKARK	1	2,3
900	TGME49_214080	Toxofilin	CFETGDEGPSTMS	3	2,3
901	TGME49_214080	Toxofilin	CRKEKSLLEQAKR	2	2,3
902	TGME49_214080	Toxofilin	CEEKNYNEQQ	3	2
903	TGME49_214080	Toxofilin	CEEKNYNEQQQEA	3	2
904	TGME49_214080	Toxofilin	CEKSLLEQAKR	2	2
905	TGME49_214080	Toxofilin	CEQGLLERAKK	3	2
906	TGME49_214080	Toxofilin	CFETGDEGPS	3	2
907	TGME49_214080	Toxofilin	CKKEQGLLER	3	2
908	TGME49_214080	Toxofilin	CKKEQGLLERAKK	3	2
909	TGME49_214080	Toxofilin	CNDHRNANGELEQ	3	2
910	TGME49_214080	Toxofilin	CNEQRDASGALQS	1/2	2
911	TGME49_214080	Toxofilin	CNLNTDQQQAYEQ	3	2
912	TGME49_214080	Toxofilin	CPSPKTGRFE	2	2
913	TGME49_214080	Toxofilin	CPSPKTGRFESGD	2	2
914	TGME49_214080	Toxofilin	CRKEKSLLEQ	2	2
915	TGME49_214080	Toxofilin	CRKEKTLLEK	1	2
916	TGME49_214080	Toxofilin	CRKEKTLLEKARK	1	2
917	TGME49_214080	Toxofilin	CTGRFESGD	2	2
918	TGME49_214080	Toxofilin	CTQNLNLGKYENL	3	2
919	TGME49_214080	Toxofilin	ALAGQILNEQRD	1/2	1
920	TGME49_214080	Toxofilin	AMAGRFLNDHRN	3	1
921	TGME49_214080	Toxofilin	EDKNFNEEQHAA	2	1
922	TGME49_214080	Toxofilin	EDKNFNEEQHAS	1	1
923	TGME49_214080	Toxofilin	EEKNYNEQQQEA	3	1
924	TGME49_214080	Toxofilin	EGMKRLSIRGKS	3	1
925	TGME49_214080	Toxofilin	EGMKRLSMRGRS	1/2	1
926	TGME49_214080	Toxofilin	FESGDEGTSTMS	1/2	1
927	TGME49_214080	Toxofilin	FETGDEGPSTMS	3	1
928	TGME49_214080	Toxofilin	FNEEQHAAQLKK	2	1
929	TGME49_214080	Toxofilin	FNEEQHASQLKK	1	1
930	TGME49_214080	Toxofilin	KKEQGLLERAKK	3	1
931	TGME49_214080	Toxofilin	LEKARKLFQRRH	1	1
932	TGME49_214080	Toxofilin	LEQAKRLFRKRH	2	1
933	TGME49_214080	Toxofilin	LERAKKLFMKRN	3	1
934	TGME49_214080	Toxofilin	NDHRNANGELEQ	3	1
935	TGME49_214080	Toxofilin	NEQRDASGALQS	1/2	1
936	TGME49_214080	Toxofilin	NLNTDQQQAYEQ	3	1
937	TGME49_214080	Toxofilin	NLNTEQQKAYEQ	1/2	1
938	TGME49_214080	Toxofilin	PSPKRGRFESGD	1	1
939	TGME49_214080	Toxofilin	PSPKRGRFETGD	3	1
940	TGME49_214080	Toxofilin	PSPKTGRFESGD	2	1
941	TGME49_214080	Toxofilin	RKEKSLLEQAKR	2	1
942	TGME49_214080	Toxofilin	RKEKTLLEKARK	1	1
943	TGME49_214080	Toxofilin	TQNLDLKKYENL	2	1
944	TGME49_214080	Toxofilin	TQNLDLRKYENL	1	1
945	TGME49_214080	Toxofilin	TQNLNLGKYENL	3	1
946	TGME49_214080	Toxofilin	YNEQQQEAKLKK	3	1
947	TGME49_242090	zinc finger (CCCH type) motif-containing protein	CVIPRRYDELTS	1	4
948	TGME49_242090	zinc finger (CCCH type) motif-containing protein	CPVIPRRYGELTS	2/3	2,3,4
949	TGME49_242090	zinc finger (CCCH type) motif-containing protein	PVIPRRYDELTS	1	1
950	TGME49_242090	zinc finger (CCCH type) motif-containing protein	PVIPRRYGELTS	2/3	1
951	T.CRUZI		AAKTAAKPAAKS		1
952	T.CRUZI		AAKSAAKPAAKP		1
953	T.CRUZI		ASKPANKPAPKP		1
954	LEISHMANIA		MFANSSAAAVTA		1
955	LEISHMANIA		AVTAASNSPQRS		1
956	LEISHMANIA		KAAPKRAAPKRA		1
957	HIV1		CTRPNNNTRKS		1
958	HIV1		CTRPNNNTRTS		1
959	HIV1		CTRPSNNTRTS		1
960	TUBERCULOSIS		ALGGGATGV		1
961	TUBERCULOSIS		FFGINTIPIA		1
962	TUBERCULOSIS		TIPEALAAV		1
963	NECATOR		GEWKPRD		1
964	NECATOR		KVGFFKR		1
965	NECATOR		KDIRCKDD		1
966	HEPATITIS_C		RGSPPSLASS		1
967	HEPATITIS_C		GGNITRVESE		1
968	HEPATITIS_C		SASQLSAPSL		1
969	HEPATITIS_B		VWLSVIWM		1
970	HEPATITIS_B		ILSPFLPL		1
971	HEPATITIS_B		IVSPFIIPL		1
972	LEPROSY		LILGLLPAI		1
973	LEPROSY		LLEEGVIVL		1
974	LEPROSY		RLDGTTLEV		1
975	HERPES		PKPKKNKKPKNP		1
976	HERPES		NATVAAGHA		1
977	HERPES		RKRKTKKPPKRP		1
978	HERPES		RKRKTKKPPKRP		1
979	ASCARIS		ILVGLIGTNR		1
980	ASCARIS		NGAPQPFVRF		1
981	ASCARIS		AMRNALVRFG		1
982	TOXOCARA		IQGRCRRTCNIC		1
983	TOXOCARA		LRSRCPLTCGFC		1
984	TOXOCARA		LQNRCQRTCNTC		1
985	SYPHILIS		PKNTAVEISNLE		1
986	SYPHILIS		GAVLENFQRFGF		1
987	SYPHILIS		VEPASEREGGER		1
988	DENGUE		RGWGNGCGL		1
989	DENGUE		RMDKLQLKG		1
990	DENGUE		WGNGCGLFG		1
991	SCHISTOSOMA		TVESLAIIILLK		1
992	SCHISTOSOMA		VKNDEKAIQKEI		1
993	SCHISTOSOMA		DHNDWNVEIPSN		1
994	CONTROL-HA		APYDVPDYA		1
995	CONTROL-HA		YAYDVPDYA		1
996	CONTROL-HA		YPADVPDYA		1
997	CONTROL-HA		YPYAVPDYA		1
998	CONTROL-HA		YPYDAPDYA		1
999	CONTROL-HA		YPYDVADYA		1
1000	CONTROL-HA		YPYDVPAYA		1
1001	CONTROL-HA		YPYDVPDAA		1
1002	CONTROL-HA		YPYDVPDYA		1
