# Supplementary material for: Serotyping of Toxoplasma gondii Infection Using Peptide Membrane Arrays
Source: Front Cell Infect Microbiol. 2019 Nov 29;9:408. doi: 10.3389/fcimb.2019.00408 (PMC6895565; doi:10.3389/fcimb.2019.00408)
Supplement: Supplemental Table 2 — Quantification of peptide arrays. [file Table_2.XLSX]

## Sheet: array I
					MOUSE
Dot #	New ID	Gene name	SEQUENCE	STRAIN_TYPE	RH	Pru	CEP	Strain Specific	MAX	1 vs 2	1 vs 3	2 vs 3	MAX-strain-differences
1	HA-control		APYDVPDYA		0	1.5	2		2	1.5	2	0.5	2
2	HA-control		YAYDVPDYA		0	0	2		2	0	2	2	2
3	HA-control		YPADVPDYA		0	1	2		2	1	2	1	2
4	HA-control		YPYAVPDYA		0	1	2		2	1	2	1	2
5	HA-control		YPYDAPDYA		0	0.5	2		2	0.5	2	1.5	2
6	HA-control		YPYDVADYA		0	0.5	2		2	0.5	2	1.5	2
7	HA-control		YPYDVPAYA		0	1	2		2	1	2	1	2
8	HA-control		YPYDVPDAA		0	1	0		1	1	0	1	1
9	HA-control		YPYDVPDYA		0	0.5	2		2	0.5	2	1.5	2
10	TGME49_242240	ROP19A	HEIVVETPKTYG	1/2	0.5	0	2		2	0.5	1.5	2	2
11	TGME49_242240	ROP19A	HEIGVETPKTYG	3	0	0	2		2	0	2	2	2
12	TGME49_242240	ROP19A	PADSDLSPSEIA	1/2	1	1	1		1	0	0	0	0
13	TGME49_242240	ROP19A	PADSDLSRSEIA	3	1	1	2		2	0	1	1	1
14	TGME49_242240	ROP19A	LNSLRDASASER	1/2	4	1	2		4	3	2	1	3
15	TGME49_242240	ROP19A	LQRLRSLSVFDR	3	1	1.5	3		3	0.5	2	1.5	2
16	TGME49_242240	ROP19A	RDASASERQQVL	1/2	1.5	1	2		2	0.5	0.5	1	1
17	TGME49_242240	ROP19A	RSLSVFDRQELL	3	1	2	1		2	1	0	1	1
18	TGME49_242240	ROP19A	NFRAGPDWNVFP	2	0	2.5	2.5		2.5	2.5	2.5	0	2.5
19	TGME49_242240	ROP19A	NFRAGPDYNVFP	1	0	2	2		2	2	2	0	2
20	TGME49_242240	ROP19A	GFRAGPDYKMFP	3	0	2	2		2	2	2	0	2
21	TGME49_227280	GRA3	ADQPENHQALAE	1/3	2.5	1	4	yes	4	1.5	1.5	3	3
22	TGME49_227280	GRA3	ADQPGNHQALAE	2	0	1	4		4	1	4	3	4
23	TGME49_227280	GRA3	RMVSRTLRDNIP	1/3	1	2	0.5		2	1	0.5	1.5	1.5
24	TGME49_227280	GRA3	RMFSSTLRAAVP	2	4.5	1	0		4.5	3.5	4.5	1	4.5
25	TGME49_227280	GRA3	YVIAINAILAAY	3	1.5	1	2		2	0.5	0.5	1	1
26	TGME49_227280	GRA3	YFVVINAILAAY	1	1.5	1	0.5		1.5	0.5	1	0.5	1
27	TGME49_227280	GRA3	YAVAFNAIVAAY	2	1.5	1	2		2	0.5	0.5	1	1
28	TGME49_205250	ROP18	QRLAQLWRKAKS	2	3	2	0		3	1	3	2	3
29	TGME49_205250	ROP18	QRLAQLWRRAKS	1	3.5	2	0	yes	3.5	1.5	3.5	2	3.5
30	TGME49_205250	ROP18	AKSFFTRGIPRY	2	0	1	2		2	1	2	1	2
31	TGME49_205250	ROP18	AKSLFKRGIRRY	1	0	2	0.5		2	2	0.5	1.5	2
32	TGME49_205250	ROP18	GIPRYFSQGRNR	2	3.5	2	0.5		3.5	1.5	3	1.5	3
33	TGME49_205250	ROP18	GIRRYFPQGRNR	1	3.5	2	0.5		3.5	1.5	3	1.5	3
34	TGME49_205250	ROP18	AHMQEQIGQPQA	1/2	1	2	2		2	1	1	0	1
35	TGME49_205250	ROP18	TYRINNSVGPAI	2	1	2	1		2	1	0	1	1
36	TGME49_205250	ROP18	TYRINNSVGRAI	1	1.5	1	1		1.5	0.5	0.5	0	0.5
37	TGME49_205250	ROP18	RLLNLLRRRERD	1/2	1.5	2	1.5		2	0.5	0	0.5	0.5
38	TGME49_205250	ROP18	RDGEVSGSAADS	1/2	1	1	3.5		3.5	0	2.5	2.5	2.5
39	TGME49_205250	ROP18	GRNRLRSLRAQR	2	4	2	1		4	2	3	1	3
40	TGME49_205250	ROP18	GRNRQRSLRAQR	1	2	2	1		2	0	1	1	1
41	TGME49_205250	ROP18	GQPQALGNSERL	2	2	1	0		2	1	2	1	2
42	TGME49_205250	ROP18	GQPQALENSERL	1	2	1	0		2	1	2	1	2
43	TGME49_205250	ROP18	PPDVPERFVSVT	2	1	2	3		3	1	2	1	2
44	TGME49_205250	ROP18	PPDVPKRFVSVT	1	1.5	3.5	3		3.5	2	1.5	0.5	2
45	TGME49_205250	ROP18	LAVKVFMSEKEP	1/2	2	1	0		2	1	2	1	2
46	TGME49_205250	ROP18	CKERPTPADGIW	1/2	0.5	3.5	2.5		3.5	3	2	1	3
47	TGME49_205250	ROP18	RNLLNREPQKRM	2	1	2.5	3		3	1.5	2	0.5	2
48	TGME49_205250	ROP18	RSLLNRDPQKRM	1	2.5	2.5	2.5		2.5	0	0	0	0
49	TGME49_205250	ROP18	ELGLVVRMYLSS	2	1	1	2		2	0	1	1	1
50	TGME49_205250	ROP18	EFGLVVRMYLSS	1	1	1	2		2	0	1	1	1
51	TGME49_205250	ROP18	QLWRKAKS	2	2	2	2		2	0	0	0	0
52	TGME49_205250	ROP18	QLWRRAKS	1	2	2	1		2	0	1	1	1
53	TGME49_205250	ROP18	AKSFFTRG	2	2	2	1		2	0	1	1	1
54	TGME49_205250	ROP18	AKSLFKRG	1	2	1.5	1		2	0.5	1	0.5	1
55	TGME49_205250	ROP18	GIPRYFSQ	2	0.5	1	2		2	0.5	1.5	1	1.5
56	TGME49_205250	ROP18	GIRRYFPQ	1	0.5	1	1		1	0.5	0.5	0	0.5
57	TGME49_205250	ROP18	AHMQEQI	2	1	0	0.5		1	1	0.5	0.5	1
58	TGME49_205250	ROP18	NNSVGPAI	2	3.5	0	0.5		3.5	3.5	3	0.5	3.5
59	TGME49_205250	ROP18	NNSVGRAI	1	4	1	0.5	yes	4	3	3.5	0.5	3.5
60	TGME49_205250	ROP18	RLLNLLRR	1/2	2	1.5	0.5		2	0.5	1.5	1	1.5
61	TGME49_205250	ROP18	VSGSAADS	1/2	2	0	0		2	2	2	0	2
62	TGME49_205250	ROP18	LRSLRAQR	2	4	2	0.5		4	2	3.5	1.5	3.5
63	TGME49_205250	ROP18	QRSLRAQR	1	4	3	1		4	1	3	2	3
64	TGME49_205250	ROP18	GQPQALGN	2	3	1	0		3	2	3	1	3
65	TGME49_205250	ROP18	GQPQALEN	1	3.5	1	0	yes	3.5	2.5	3.5	1	3.5
66	TGME49_205250	ROP18	PERFVSVT	2	2	3	1		3	1	1	2	2
67	TGME49_205250	ROP18	PKRFVSVT	1	1	3	0.5		3	2	0.5	2.5	2.5
68	TGME49_205250	ROP18	LAVKVFMS	1/2	2.5	1.5	0		2.5	1	2.5	1.5	2.5
69	TGME49_205250	ROP18	PTPADGIW	1/2	0	3.5	2.5		3.5	3.5	2.5	1	3.5
70	TGME49_205250	ROP18	RNLLNREP	2	0.5	4.5	4		4.5	4	3.5	0.5	4
71	TGME49_205250	ROP18	RSLLNRDP	1	0.5	4	4		4	3.5	3.5	0	3.5
72	TGME49_205250	ROP18	ELGLVVRMY	2	1	0.5	1		1	0.5	0	0.5	0.5
73	TGME49_205250	ROP18	EFGLVVRMY	1	1.5	0	1		1.5	1.5	0.5	1	1.5
74	TGME49_203310	GRA7	ELTEQQQTGEEP	2	1.5	0	5		5	1.5	3.5	5	5
75	TGME49_203310	GRA7	ELTEEQQRGDEP	1	4	1.5	2.5	yes	4	2.5	1.5	1	2.5
76	TGME49_203310	GRA7	ELTEQQQTGDEP	3	1	0	5	yes	5	1	4	5	5
77	TGME49_203310	GRA7	PELTEQQQTG	2/3	1	1	4		4	0	3	3	3
78	TGME49_203310	GRA7	PELTEEQQRG	1	2.5	1	1		2.5	1.5	1.5	0	1.5
79	TGME49_203310	GRA7	LTEQQQTG	2/3	2	1	4		4	1	2	3	3
80	TGME49_203310	GRA7	LTEEQQRG	1	2	2.5	1		2.5	0.5	1	1.5	1.5
81	TGME49_203310	GRA7	VPESGKDGEDAR	2	3	4	0.5		4	1	2.5	3.5	3.5
82	TGME49_203310	GRA7	VPESGEDGEDAR	1	2.5	1	0.5		2.5	1.5	2	0.5	2
83	TGME49_203310	GRA7	VPESGEDREDAR	3	2.5	2	0.5		2.5	0.5	2	1.5	2
84	TGME49_203310	GRA7	VPESGKDGEDA	2	2.5	4.5	2	yes	4.5	2	0.5	2.5	2.5
85	TGME49_203310	GRA7	VPESGEDGEDA	1	2.5	2.5	2		2.5	0	0.5	0.5	0.5
86	TGME49_203310	GRA7	VPESGEDREDA	3	2	2.5	1		2.5	0.5	1	1.5	1.5
87	TGME49_203310	GRA7	QPALEQEVPES	1/2	2.5	1	0		2.5	1.5	2.5	1	2.5
88	TGME49_203310	GRA7	QPAPEHEVPES	3	2	1.5	0.5		2	0.5	1.5	1	1.5
89	TGME49_203310	GRA7	LTEEQQRGDEPL	1	4	1.5	1	yes	4	2.5	3	0.5	3
90	TGME49_203310	GRA7	LTEQQQTGEEPL	2	2	0.5	5		5	1.5	3	4.5	4.5
91	TGME49_203310	GRA7	LTEQQQTGDEPL	3	1	0.5	5	yes	5	0.5	4	4.5	4.5
92	TGME49_203310	GRA7	LTEQQQAGEEPL	RUB (5)	2	0.5	4.5		4.5	1.5	2.5	4	4
93	TGME49_286450	GRA5	RDVGSGADDSEG	3	4	3	5		5	1	1	2	2
94	TGME49_286450	GRA5	RDVGSGGDDSEG	1	4	0.5	5		5	3.5	1	4.5	4.5
95	TGME49_286450	GRA5	RDTGSGGDDSEG	2	4	0.5	5		5	3.5	1	4.5	4.5
96	TGME49_286450	GRA5	SEGAGGRERQQV	3	0	1	5	yes	5	1	5	4	5
97	TGME49_286450	GRA5	SEGARGREQQQV	1	5	3	1.5	yes?	5	2	3.5	1.5	3.5
98	TGME49_286450	GRA5	SEGAWGGEQQQV	2	0	4.5	2	yes	4.5	4.5	2	2.5	4.5
99	TGME49_286450	GRA5	QQVQQHEQNEDR	1/3	0.5	1.5	2		2	1	1.5	0.5	1.5
100	TGME49_286450	GRA5	QQVQQHGQSEDR	2	1.5	1.5	1		1.5	0	0.5	0.5	0.5
101	TGME49_254720	GRA8	TTTSRKLLFRTA	1/3	1	1	0		1	0	1	1	1
102	TGME49_254720	GRA8	TTTTRNVLLRTA	2	4	2.5	1		4	1.5	3	1.5	3
103	TGME49_275440	GRA6	VAADSDGVKQTP	3	0.5	0.5	5	yes	5	0	4.5	4.5	4.5
104	TGME49_275440	GRA6	VAADSGGVKQTP	2	0.5	2	5		5	1.5	4.5	3	4.5
105	TGME49_275440	GRA6	VAADSGGVRQTP	1	1	5	5		5	4	4	0	4
106	TGME49_275440	GRA6	EGRGYGGRGEG	1/3	0	2	3		3	2	3	1	3
107	TGME49_275440	GRA6	EGRGYGG	1/3	0	1	3.5		3.5	1	3.5	2.5	3.5
108	TGME49_275440	GRA6	LHPERVNVFDY	1/3	0	2.5	3		3	2.5	3	0.5	3
109	TGME49_275440	GRA6	LHPGSVNEFDF	2	1	4.5	2	yes	4.5	3.5	1	2.5	3.5
110	TGME49_275440	GRA6	LHPGSVNVFDY	Castells (16)	0	2	2.5		2.5	2	2.5	0.5	2.5
111	TGME49_275440	GRA6	LHPEHVNVFDY	Guy-dos (10)	0	2	2.5		2.5	2	2.5	0.5	2.5
112	TGME49_275440	GRA6	CLHLERVNAFDY	RUB (5)	0	2	3		3	2	3	1	3
113	TGME49_275440	GRA6	CLHPERVNEFDY	10	0	3	2.5		3	3	2.5	0.5	3
114	TGME49_275440	GRA6	CSPQEPSGDGGGN	1	2.5	2	0		2.5	0.5	2.5	2	2.5
115	TGME49_275440	GRA6	CSPQEPSGGGGGN	2	3	2.5	0		3	0.5	3	2.5	3
116	TGME49_275440	GRA6	CSPPEPSGDGGGN	3	3.5	2.5	0		3.5	1	3.5	2.5	3.5
117	TGME49_275440	GRA6	CSPPEPSGDDGGN	VAND (9)	3	2.5	0		3	0.5	3	2.5	3
118	TGME49_275440	GRA6	CSPPEPSGHGGGN	RUB (5)	1.5	2.5	0		2.5	1	1.5	2.5	2.5
119	TGME49_275440	GRA6	CSPQELSGGGGGN	Cougar (11)	2	2	0		2	0	2	2	2
120	TGME49_275440	GRA6	CNEGRGYGGRGE	1/3	0	1	3.5		3.5	1	3.5	2.5	3.5
121	TGME49_275440	GRA6	CNEGRGYRGRGE	Castells (16)	0	1.5	2		2	1.5	2	0.5	2
122	TGME49_275440	GRA6	CNEGRGDGGRGE	Cougar (11)	3.5	1.5	0.5		3.5	2	3	1	3
123	TGME49_275440	GRA6	CNEGRGEGGEDD	2	2.5	3.5	0.5		3.5	1	2	3	3
124	TGME49_275440	GRA6	CGGAEDDRRPLHP	1	2	5	1		5	3	1	4	4
125	TGME49_275440	GRA6	CGG-EDDRRPLHP	2	2	5	1	yes	5	3	1	4	4
126	TGME49_275440	GRA6	EDDRRALHP	3	0.5	5	3.5		5	4.5	3	1.5	4.5
127	TGME49_275440	GRA6	EDGRGPLHP	MAS (4)	1.5	1.5	0		1.5	0	1.5	1.5	1.5
128	TGME49_275440	GRA6	EDDGRALHP	BOF (6)	1.5	1.5	2		2	0	0.5	0.5	0.5
129	TGME49_308020	SRS57 (SAG3)	GKSRSKITY	1/3	0	1	1		1	1	1	0	1
130	TGME49_308020	SRS57 (SAG3)	GNSRRKITY	2	0	0	0.5		0.5	0	0.5	0.5	0.5
131	TGME49_308020	SRS57 (SAG3)	AKDKGDCERNKG	1/3	1	0	1		1	1	0	1	1
132	TGME49_308020	SRS57 (SAG3)	AKDQDDCERNRG	2	1	0.5	1		1	0.5	0	0.5	0.5
133	TGME49_308020	SRS57 (SAG3)	PRKWGRGGGGHP	1/3	0	2.5	0.5		2.5	2.5	0.5	2	2.5
134	TGME49_308020	SRS57 (SAG3)	PRKWERGGGGHP	2	0	3	1	yes	3	3	1	2	3
135	TGME49_308020	SRS57 (SAG3)	SQPETDGETQAG	3	1	0.5	0		1	0.5	1	0.5	1
136	TGME49_308020	SRS57 (SAG3)	LQPGTEGESQAG	1	1.5	0	0		1.5	1.5	1.5	0	1.5
137	TGME49_308020	SRS57 (SAG3)	LQPGTDGETQAG	2	1.5	0	0		1.5	1.5	1.5	0	1.5
138	TGME49_308020	SRS57 (SAG3)	NSRRKITYFGTLC	2	1.5	1	0		1.5	0.5	1.5	1	1.5
139	TGME49_308090	ROP5	VTPGIKGSWKRP	1/3	1.5	3	1		3	1.5	0.5	2	2
140	TGME49_308090	ROP5	VTPGIKRTWKRP	2	1.5	2	0.5		2	0.5	1	1.5	1.5
141	TGME49_308090	ROP5	EISRRLSTGQPT	1/3	1.5	3	0		3	1.5	1.5	3	3
142	TGME49_308090	ROP5	EISSSLSTGQPT	2	1	1	0		1	0	1	1	1
143	TGME49_308090	ROP5	DSDFPQAVAEEV	1/3	1.5	2.5	0.5		2.5	1	1	2	2
144	TGME49_308090	ROP5	DSDFPQGVAEEV	2	1	2.5	0.5		2.5	1.5	0.5	2	2
145	TGME49_309590	ROP1	VRDPRQVPGRGE	2/3	1	4	2.5		4	3	1.5	1.5	3
146	TGME49_309590	ROP1	VRGPDQVPARGE	1	3.5	3.5	0.5		3.5	0	3	3	3
147	TGME49_309590	ROP1	TRVRGALR	2/3	2.5	2	1.5		2.5	0.5	1	0.5	1
148	TGME49_309590	ROP1	YRVRGAVS	1	2	0.5	0		2	1.5	2	0.5	2
149	TGME49_309590	ROP1	SQELPPPNSQEL	2/3	0	4	4	yes	4	4	4	0	4
150	TGME49_309590	ROP1	VQELPPPTEQEL	1	0	4	4		4	4	4	0	4
151	TGME49_309590	ROP1	PVRDPRQVPG	2/3	1	4	3	yes	4	3	2	1	3
152	TGME49_309590	ROP1	PVRGPDQVPA	1	1	3.5	3		3.5	2.5	2	0.5	2.5
153	TGME49_309590	ROP1	GVRRLTSAASQG	2/3	1	2.5	1.5		2.5	1.5	0.5	1	1.5
154	TGME49_309590	ROP1	GVRRLTSGASLG	1	1	2	1		2	1	0	1	1
155	TGME49_309590	ROP1	RLRRRGRTSGEE	2/3	1	3	1		3	2	0	2	2
156	TGME49_309590	ROP1	RLRRRGRTNGEE	1	1	3	1		3	2	0	2	2
157	TGME49_271050	SRS34A (SAG2A)	RNNDGGSSA	2	1.5	0	2.5		2.5	1.5	1	2.5	2.5
158	TGME49_271050	SRS34A (SAG2A)	PAGRNNDGGSSA	2	1	1.5	4		4	0.5	3	2.5	3
159	TGME49_271050	SRS34A (SAG2A)	RNNDGGSSAP	2	1.5	0	4		4	1.5	2.5	4	4
160	TGME49_271050	SRS34A (SAG2A)	RNNDGG	2	3	0	0		3	3	3	0	3
161	TGME49_233460	SRS29B (SAG1)	KDILPKLSENPW	2/3	1	2.5	2		2.5	1.5	1	0.5	1.5
162	TGME49_233460	SRS29B (SAG1)	KDILPKLTENPW	1	1	2.5	2		2.5	1.5	1	0.5	1.5
163	TGME49_233460	SRS29B (SAG1)	HHCTVQLEFAGA	2/3	2	0	0		2	2	2	0	2
164	TGME49_233460	SRS29B (SAG1)	HHCTVKLEFAGA	1	1	4	0		4	3	1	4	4
165	TGME49_233460	SRS29B (SAG1)	SDPPLVANQVVTC	1/2/3	1	0	0		1	1	1	0	1
166	TGME49_233460	SRS29B (SAG1)	LTPTENHFTLKC	1/2/3	1	1	0		1	0	1	1	1
167	TGME49_233460	SRS29B (SAG1)	PPTLAYSPNRQIC	1/2/3	0.5	2	1		2	1.5	0.5	1	1.5
168	TGME49_233460	SRS29B (SAG1)	CTSKAVTLSSLI	1/2/3	1	0	0		1	1	1	0	1
169	TGME49_233460	SRS29B (SAG1)	SLIPEAEDSWWTC	1/2/3	1.5	5	1		5	3.5	0.5	4	4
170	TGME49_233460	SRS29B (SAG1)	CTVPIEKFPVTTQ	1/2/3	1	2.5	1		2.5	1.5	0	1.5	1.5
171	TGME49_233460	SRS29B (SAG1)	CIKGDDAQSC	1/2/3	2	0	0		2	2	2	0	2
172	TGME49_227810	ROP11	VQRESPSYLQQS	1/3	0	1	1		1	1	1	0	1
173	TGME49_227810	ROP11	VQSESPSYLHQS	2	0	1	1		1	1	1	0	1
174	TGME49_315740	SRS54	IVIAGAEGQTST	2/3	1	0	0		1	1	1	0	1
175	TGME49_315740	SRS54	IVVAGSEGQTST	1	1	0	0		1	1	1	0	1
176	TGME49_315740	SRS54	LAWKRVGTSKRE	2/3	1.5	2	0.5		2	0.5	1	1.5	1.5
177	TGME49_315740	SRS54	LAWKEVDKSKRE	1	1.5	2	1		2	0.5	0.5	1	1
178	TGME49_315740	SRS54	GTSKRENSDTKS	2/3	2	0	0		2	2	2	0	2
179	TGME49_315740	SRS54	DKSKRENSDTKL	1	1	0	0		1	1	1	0	1
180	TGME49_315740	SRS54	GQTSTTLACAED	2/3	1	0	0		1	1	1	0	1
181	TGME49_315740	SRS54	GQTSTTLSCDED	1	1	1	1		1	0	0	0	0
182	TGME49_315740	SRS54	GSSESPAPCALT	2/3	1	0	0		1	1	1	0	1
183	TGME49_315740	SRS54	GSNGSLPPCALT	1	1	0	0		1	1	1	0	1
184	TGME49_315740	SRS54	TIENGPNSSASA	2/3	2	0	0		2	2	2	0	2
185	TGME49_315740	SRS54	TIETGTISSASA	1	2	0	0		2	2	2	0	2
186	TGME49_253180	Hypothetical protein	VLASPRDEISSG	1/3	2	1	0		2	1	2	1	2
187	TGME49_253180	Hypothetical protein	LLASPRDEICSG	2	1	1	0		1	0	1	1	1
188	TGME49_253180	Hypothetical protein	SPQPMPVGAVAL	3	2	1	0		2	1	2	1	2
189	TGME49_253180	Hypothetical protein	SPEPMPVGAVAL	1	2	1	0		2	1	2	1	2
190	TGME49_253180	Hypothetical protein	SPQRMRGRAVPL	2	1	2	1		2	1	0	1	1
191	TGME49_253180	Hypothetical protein	PVGAVALAAVGV	1/3	1	0	0		1	1	1	0	1
192	TGME49_253180	Hypothetical protein	RGRAVPLAARGV	2	1	2	0		2	1	1	2	2
193	TGME49_253180	Hypothetical protein	DSGNPLSESAAV	1/3	1	0	0		1	1	1	0	1
194	TGME49_253180	Hypothetical protein	DSGDPPSESAEV	2	1	0	0		1	1	1	0	1
195	TGME49_253180	Hypothetical protein	LSMLVQCMSRPL	3	2.5	0	0		2.5	2.5	2.5	0	2.5
196	TGME49_253180	Hypothetical protein	LSMLVQCMCRPL	1	1	0	0		1	1	1	0	1
197	TGME49_253180	Hypothetical protein	FSLLFQCASGPL	2	1	0	0		1	1	1	0	1
198	TGME49_275470	GRA15	HTLLPLSGGVSA	1/3	2	0	0		2	2	2	0	2
199	TGME49_275470	GRA15	HTLLSRSGGVSA	2	3.5	1	0		3.5	2.5	3.5	1	3.5
200	TGME49_275470	GRA15	IRGTHSQTETVE	1/3	2	0	0		2	2	2	0	2
201	TGME49_275470	GRA15	LHPQEQSPHSMP	1/3	2	1	0		2	1	2	1	2
202	TGME49_275470	GRA15	PQRAGATQADGI	1/3	3.5	1	2.5		3.5	2.5	1	1.5	2.5
203	TGME49_275470	GRA15	PQRAGAAQADGI	2	3.5	1	2.5		3.5	2.5	1	1.5	2.5
204	TGME49_275470	GRA15	HLKSSHTTETPT	3	2	0	0		2	2	2	0	2
205	TGME49_275470	GRA15	HLKSPHTPETPT	1/2	2	0	0		2	2	2	0	2
206	TGME49_275470	GRA15	HMHASVTPSPPE	3	2	0	0		2	2	2	0	2
207	TGME49_275470	GRA15	HMHASATPSPPE	1/2	2	0	0		2	2	2	0	2
208	TGME49_275470	GRA15	ENAQTGQGAGK	1/3	1	0	0		1	1	1	0	1
209	TGME49_275470	GRA15	HTLLPLSG	1/3	1	0	0		1	1	1	0	1
210	TGME49_275470	GRA15	HTLLSRSG	2	3	3.5	4.5		4.5	0.5	1.5	1	1.5
211	TGME49_275470	GRA15	IRGTHSQTE	1/3	2	0	0		2	2	2	0	2
212	TGME49_275470	GRA15	LHPQEQSPH	1/3	1.5	1	0		1.5	0.5	1.5	1	1.5
213	TGME49_275470	GRA15	GATQADGI	1/3	2.5	0	0		2.5	2.5	2.5	0	2.5
214	TGME49_275470	GRA15	GAAQADGI	2	2.5	0	0		2.5	2.5	2.5	0	2.5
215	TGME49_275470	GRA15	HLKSSHTTE	3	2	0	0		2	2	2	0	2
216	TGME49_275470	GRA15	HLKSPHTPE	1/2	2	0	0		2	2	2	0	2
217	TGME49_275470	GRA15	ASVTPSPPE	3	3	0	0		3	3	3	0	3
218	TGME49_275470	GRA15	ASATPSPPE	1/2	3	0	0		3	3	3	0	3
219	TGME49_275470	GRA15	ENAQTGQG	1/3	3.5	0	0		3.5	3.5	3.5	0	3.5
220	TGME49_319560	MIC3	SVQSPSKQETQL	1/2	3	0	0		3	3	3	0	3
221	TGME49_319560	MIC3	SVQSPSKEETQL	3	2	0.5	0		2	1.5	2	0.5	2
222	TGME49_319560	MIC3	ETLVNLPEGGQG	1/2	2.5	0.5	0		2.5	2	2.5	0.5	2.5
223	TGME49_319560	MIC3	ETLVTLPEGGQG	3	2	0	0		2	2	2	0	2
224	TGME49_258580	ROP17	RRLWRSARGAVG	2/3	1.5	1	0		1.5	0.5	1.5	1	1.5
225	TGME49_258580	ROP17	RRLWTSARGAVR	1	1.5	1	0.5		1.5	0.5	1	0.5	1
226	TGME49_258580	ROP17	QRVMNNEVGDKI	2/3	1.5	3	0		3	1.5	1.5	3	3
227	TGME49_258580	ROP17	QRVLSNKEGDRV	1	1.5	1	0		1.5	0.5	1.5	1	1.5
228	TGME49_258580	ROP17	NAYNIRMSCTIQ	2/3	1	1	0		1	0	1	1	1
229	TGME49_258580	ROP17	NAYNMRMSSTIQ	1	1	0	0.5		1	1	0.5	0.5	1
230	TGME49_258580	ROP17	IPYTPQIDSWML	2/3	0	2.5	1.5		2.5	2.5	1.5	1	2.5
231	TGME49_258580	ROP17	IPYTAEIDSWML	1	0	2.5	1.5		2.5	2.5	1.5	1	2.5
232	TGME49_258580	ROP17	CGNFPGMTLDA	2/3	0.5	0.5	0		0.5	0	0.5	0.5	0.5
233	TGME49_258580	ROP17	CGDFPGITLDA	1	1	1	0.5		1	0	0.5	0.5	0.5
234	TGME49_308970	hypothetical protein (GRA12 homologue)	TLDSPDFIGGQL	2/3	1.5	2	0		2	0.5	1.5	2	2
235	TGME49_308970	hypothetical protein (GRA12 homologue)	TLDSPHFIGGQL	1	1.5	2	0		2	0.5	1.5	2	2
236	TGME49_308970	hypothetical protein (GRA12 homologue)	SEFRFEDSLEVV	2/3	1	2.5	2.5		2.5	1.5	1.5	0	1.5
237	TGME49_308970	hypothetical protein (GRA12 homologue)	SEFRFEDALEVV	1	1	3.5	3		3.5	2.5	2	0.5	2.5
238	TGME49_308970	hypothetical protein (GRA12 homologue)	VVSDKINDGTQL	2/3	1	0	0		1	1	1	0	1
239	TGME49_308970	hypothetical protein (GRA12 homologue)	VVSDNINEGTQL	1	2	0	0		2	2	2	0	2
240	TGME49_234380	Hypothetical protein	DTTLDNLLKKYL	1/3	0.5	0	0		0.5	0.5	0.5	0	0.5
241	TGME49_234380	Hypothetical protein	DSTLDNLLKKYV	2	0	1	0.5		1	1	0.5	0.5	1
242	TGME49_226430	reticulon protein	IVSRSTVSGMVG	1/3	3.5	0	0		3.5	3.5	3.5	0	3.5
243	TGME49_226430	reticulon protein	IVSRSTLSGMVG	2	3.5	0	0		3.5	3.5	3.5	0	3.5
244	TGME49_226430	reticulon protein	YIQEAQDFCSRM	2/3	0	3.5	0.5		3.5	3.5	0.5	3	3.5
245	TGME49_226430	reticulon protein	YIQEAQEFCSRM	1	0	3.5	0.5		3.5	3.5	0.5	3	3.5
246	TGME49_202620	Hypothetical protein	LPGAAVKATESF	1/3	2	0	0		2	2	2	0	2
247	TGME49_202620	Hypothetical protein	LPGAEVKATESF	2	2	0	0		2	2	2	0	2
248	TGME49_200360	Hypothetical protein	GADQRLGRPGDS	1/3	2.5	2.5	0.5		2.5	0	2	2	2
249	TGME49_200360	Hypothetical protein	GADQRLDRPGDS	2	2.5	3.5	0.5		3.5	1	2	3	3
250	TGME49_291960	ROP40	VFRPKTFQALGL	2/3	1	2	0		2	1	1	2	2
251	TGME49_291960	ROP40	VFRPKTLQALGL	1	1	2	0		2	1	1	2	2
252	TGME49_291960	ROP40	EGAPSQLDRSSW	2/3	1	1.5	1		1.5	0.5	0	0.5	0.5
253	TGME49_291960	ROP40	EGTPSQLDRSSW	1	1	1.5	1		1.5	0.5	0	0.5	0.5
254	TGME49_291960	ROP40	KLLEVVDPVMPP	2/3	2	2	0		2	0	2	2	2
255	TGME49_291960	ROP40	KLMEVVDPVMPP	1	2.5	0	0		2.5	2.5	2.5	0	2.5
256	TGME49_291960	ROP40	RGPMLRTDFFAL	2/3	2	3	2		3	1	0	1	1
257	TGME49_291960	ROP40	RGPMLMTDFFAL	1	2	3	3		3	1	1	0	1
258	TGME49_291960	ROP40	CGLCRAHGYPPQ	2/3	1	1	0.5		1	0	0.5	0.5	0.5
259	TGME49_291960	ROP40	CGLCKAHGYPPQ	1	1	0	0.5		1	1	0.5	0.5	1
260	TGME49_266100	ROP41	QQLSEDKSLPDL	1/2	2	0	0		2	2	2	0	2
261	TGME49_266100	ROP41	QQLREDKSLPDL	3	3	1	0		3	2	3	1	3
262	TGME49_266100	ROP41	RDAGGQQVHPEV	2/3	3.5	1	0		3.5	2.5	3.5	1	3.5
263	TGME49_266100	ROP41	RDAGVQQVHPEV	1	2	0.5	0		2	1.5	2	0.5	2
264	TGME49_239600	ROP23	EEGSFLTSPRSD	2/3	2	1	2		2	1	0	1	1
265	TGME49_239600	ROP23	EEGSLLTSPRSD	1	2	0.5	0		2	1.5	2	0.5	2
266	TGME49_270250	GRA1	KTSDGSYSEVGD	3	0	1	2.5		2.5	1	2.5	1.5	2.5
267	TGME49_270250	GRA1	KASDGSYSEVGN	1	0	0	2.5		2.5	0	2.5	2.5	2.5
268	TGME49_270250	GRA1	SEVGDVNVEEVI	3	2	0	2.5		2.5	2	0.5	2.5	2.5
269	TGME49_270250	GRA1	SEVGNVNVEEVI	1	2.5	0	0		2.5	2.5	2.5	0	2.5
270	TGME49_270250	GRA1	SEVGNVNMEEVI	2	2.5	0	0		2.5	2.5	2.5	0	2.5
271	TGME49_262730	ROP16	PDSPLSNPGSRH	1/3	2	1.5	0.5		2	0.5	1.5	1	1.5
272	TGME49_262730	ROP16	PDSTLSNPGSKH	2	1	0	0		1	1	1	0	1
273	TGME49_262730	ROP16	RHRNRGGSPTAG	1/3	1	1	0		1	0	1	1	1
274	TGME49_262730	ROP16	KHRNRGGSPAAG	2	1	1	0		1	0	1	1	1
275	TGME49_262730	ROP16	SPSPQSAYPATS	2/3	0	1	2		2	1	2	1	2
276	TGME49_262730	ROP16	SPSPESAYPATS	1	0	1	2.5		2.5	1	2.5	1.5	2.5
277	TGME49_262730	ROP16	PSHLPPHSSGPG	1/3	1	0	0.5		1	1	0.5	0.5	1
278	TGME49_262730	ROP16	PSHLPPRSSGPG	2	2.5	0	0.5		2.5	2.5	2	0.5	2.5
279	TGME49_262730	ROP16	TESIYTLWSSPP	1/3	0	1	1		1	1	1	0	1
280	TGME49_262730	ROP16	TESIFTPWSSPP	2	0.5	3	1	yes	3	2.5	0.5	2	2.5
281	TGME49_262730	ROP16	ASSPKGYVGGAS	1/3	1	0	1		1	1	0	1	1
282	TGME49_262730	ROP16	ASSPKRYVSGAS	2	0.5	1.5	1		1.5	1	0.5	0.5	1
283	TGME49_262730	ROP16	QRQSAMPTGNPA	1/3	3.5	1	1		3.5	2.5	2.5	0	2.5
284	TGME49_262730	ROP16	QRQIAMSTENPA	2	3	0	1		3	3	2	1	3
285	TGME49_262730	ROP16	MPTGNPADSGAS	1/3	3	1	0		3	2	3	1	3
286	TGME49_262730	ROP16	MSTENPADSGAS	2	2	0	0.5		2	2	1.5	0.5	2
287	TGME49_262730	ROP16	SQLAFSHSSYVS	1/3	0.5	0	2		2	0.5	1.5	2	2
288	TGME49_262730	ROP16	SQLASSVSSYVA	2	0.5	0	2		2	0.5	1.5	2	2
289	TGME49_262730	ROP16	SAELEAGISSARA	1/3	2	0	2		2	2	0	2	2
290	TGME49_262730	ROP16	SAELEAEISSARA	2	4	0.5	0		4	3.5	4	0.5	4
291	TGME49_262730	ROP16	AKSQHTSQKTCL	1/3	1	0	0		1	1	1	0	1
292	TGME49_262730	ROP16	AKSQHTSQQTCL	2	1	0	0		1	1	1	0	1
293	TGME49_262730	ROP16	SNLPSSFWSRVE	1/3	0	4	2.5		4	4	2.5	1.5	4
294	TGME49_262730	ROP16	SNLPSSLWSRVE	2	0	4	2	yes	4	4	2	2	4
295	TGME49_262730	ROP16	LSDFSVKDCNES	1/3	0.5	1	0		1	0.5	0.5	1	1
296	TGME49_262730	ROP16	LSDFSAKDCNES	2	0.5	1.5	0		1.5	1	0.5	1.5	1.5
297	TGME49_262730	ROP16	IVAQFLNPDPQE	3	1.5	0.5	0		1.5	1	1.5	0.5	1.5
298	TGME49_262730	ROP16	IVAQFLNPNPEE	2	1.5	0.5	0		1.5	1	1.5	0.5	1.5
299	TGME49_262730	ROP16	IVVQFLNPDPQE	1	1.5	0	0		1.5	1.5	1.5	0	1.5
300	TGME49_262730	ROP16	QERPELPKFVNS	1/3	2	1	1		2	1	1	0	1
301	TGME49_262730	ROP16	EERPELPKFVSS	2	2	1.5	0		2	0.5	2	1.5	2
302	TGME49_262730	ROP16	SPSPQSAFPATS	VAND (9)	2	2.5	3.5		3.5	0.5	1.5	1	1.5
303	TGME49_262730	ROP16	SPSPQYAYPATS	RUB (5)	0	2	1		2	2	1	1	2
304	TGME49_262730	ROP16	TESIYTLWSSTP	MAS (4)	0	2	1		2	2	1	1	2
305	TGME49_262730	ROP16	SPLSNPGSR	1/3	4	3.5	0		4	0.5	4	3.5	4
306	TGME49_262730	ROP16	STLSNPGSK	2	2	0	0		2	2	2	0	2
307	TGME49_262730	ROP16	RHRNRGGSP	1/3	1	1	0		1	0	1	1	1
308	TGME49_262730	ROP16	KHRNRGGSP	2	1	1	0		1	0	1	1	1
309	TGME49_262730	ROP16	SPSPQSAY	2/3	0	3	1		3	3	1	2	3
310	TGME49_262730	ROP16	SPSPESAY	1	0	2.5	1		2.5	2.5	1	1.5	2.5
311	TGME49_262730	ROP16	PPHSSGPG	1/3	1	0	2.5		2.5	1	1.5	2.5	2.5
312	TGME49_262730	ROP16	PPRSSGPG	2	1	0	3.5		3.5	1	2.5	3.5	3.5
313	TGME49_262730	ROP16	TESIYTLWS	1/3	0	1	1		1	1	1	0	1
314	TGME49_262730	ROP16	TESIFTPWS	2	1	2.5	1		2.5	1.5	0	1.5	1.5
315	TGME49_262730	ROP16	KGYVGGAS	1/3	1	0	1		1	1	0	1	1
316	TGME49_262730	ROP16	KRYVSGAS	2	1	2.5	0		2.5	1.5	1	2.5	2.5
317	TGME49_262730	ROP16	QRQSAMPTG	1/3	3.5	1	1		3.5	2.5	2.5	0	2.5
318	TGME49_262730	ROP16	QRQIAMSTE	2	3.5	0	0		3.5	3.5	3.5	0	3.5
319	TGME49_262730	ROP16	MPTGNPAD	1/3	3	2	0		3	1	3	2	3
320	TGME49_262730	ROP16	MSTENPAD	2	2.5	1	0		2.5	1.5	2.5	1	2.5
321	TGME49_262730	ROP16	AFSHSSYVS	1/3	1	1	2		2	0	1	1	1
322	TGME49_262730	ROP16	ASSVSSYVA	2	1	2	2		2	1	1	0	1
323	TGME49_262730	ROP16	SAELEAGIS	1/3	2	0	0		2	2	2	0	2
324	TGME49_262730	ROP16	SAELEAEIS	2	2	0	0		2	2	2	0	2
325	TGME49_262730	ROP16	QHTSQKTCL	1/3	1.5	0	0		1.5	1.5	1.5	0	1.5
326	TGME49_262730	ROP16	QHTSQQTCL	2	1.5	0	0		1.5	1.5	1.5	0	1.5
327	TGME49_262730	ROP16	SNLPSSFWS	1/3	0.5	3	1		3	2.5	0.5	2	2.5
328	TGME49_262730	ROP16	SNLPSSLWS	2	0.5	3	1	yes	3	2.5	0.5	2	2.5
329	TGME49_262730	ROP16	LSDFSVKD	1/3	1	2	2		2	1	1	0	1
330	TGME49_262730	ROP16	LSDFSAKD	2	1	2	0		2	1	1	2	2
331	TGME49_262730	ROP16	QFLNPDPQE	3	1	3	1		3	2	0	2	2
332	TGME49_262730	ROP16	QFLNPNPEE	2	1	3.5	1	yes	3.5	2.5	0	2.5	2.5
333	TGME49_262730	ROP16	QFLNPDPQE	1	1	2.5	1		2.5	1.5	0	1.5	1.5
334	TGME49_262730	ROP16	QERPELPKF	1/3	2	2.5	1		2.5	0.5	1	1.5	1.5
335	TGME49_262730	ROP16	EERPELPKF	2	2	1	0		2	1	2	1	2
336	TGME49_262730	ROP16	SPSPQSAF	VAND (9)	1	3	3		3	2	2	0	2
337	TGME49_262730	ROP16	TESIYTLWS	1/3	0	2	2		2	2	2	0	2
338	TGME49_214080	Toxofilin	EGMKRLSMRGRS	1/2	2	4.5	1		4.5	2.5	1	3.5	3.5
339	TGME49_214080	Toxofilin	EGMKRLSIRGKS	3	2	4	1		4	2	1	3	3
340	TGME49_214080	Toxofilin	PSPKTGRFESGD	2	2	2	2		2	0	0	0	0
341	TGME49_214080	Toxofilin	PSPKRGRFESGD	1	2	4	1		4	2	1	3	3
342	TGME49_214080	Toxofilin	PSPKRGRFETGD	3	2	4	1		4	2	1	3	3
343	TGME49_214080	Toxofilin	FESGDEGTSTMS	1/2	1	0	0		1	1	1	0	1
344	TGME49_214080	Toxofilin	FETGDEGPSTMS	3	2	2	2		2	0	0	0	0
345	TGME49_214080	Toxofilin	TQNLDLKKYENL	2	0	2	2.5		2.5	2	2.5	0.5	2.5
346	TGME49_214080	Toxofilin	TQNLDLRKYENL	1	0	5	2		5	5	2	3	5
347	TGME49_214080	Toxofilin	TQNLNLGKYENL	3	0	2	2.5		2.5	2	2.5	0.5	2.5
348	TGME49_214080	Toxofilin	NLNTEQQKAYEQ	1/2	0	0	2		2	0	2	2	2
349	TGME49_214080	Toxofilin	NLNTDQQQAYEQ	3	1.5	0	2		2	1.5	0.5	2	2
350	TGME49_214080	Toxofilin	RKEKSLLEQAKR	2	2	3	0.5		3	1	1.5	2.5	2.5
351	TGME49_214080	Toxofilin	RKEKTLLEKARK	1	2.5	3	0.5		3	0.5	2	2.5	2.5
352	TGME49_214080	Toxofilin	KKEQGLLERAKK	3	2.5	3	1		3	0.5	1.5	2	2
353	TGME49_214080	Toxofilin	LEQAKRLFRKRH	2	0	1	0		1	1	0	1	1
354	TGME49_214080	Toxofilin	LEKARKLFQRRH	1	0	1	0		1	1	0	1	1
355	TGME49_214080	Toxofilin	LERAKKLFMKRN	3	0.5	1	1		1	0.5	0.5	0	0.5
356	TGME49_214080	Toxofilin	ALAGQILNEQRD	1/2	2	1	0		2	1	2	1	2
357	TGME49_214080	Toxofilin	AMAGRFLNDHRN	3	3.5	1	0		3.5	2.5	3.5	1	3.5
358	TGME49_214080	Toxofilin	NEQRDASGALQS	1/2	2.5	1	0		2.5	1.5	2.5	1	2.5
359	TGME49_214080	Toxofilin	NDHRNANGELEQ	3	2	3	1.5		3	1	0.5	1.5	1.5
360	TGME49_214080	Toxofilin	EDKNFNEEQHAA	2	2	1	0		2	1	2	1	2
361	TGME49_214080	Toxofilin	EDKNFNEEQHAS	1	2	0	0		2	2	2	0	2
362	TGME49_214080	Toxofilin	EEKNYNEQQQEA	3	0	0	3	yes	3	0	3	3	3
363	TGME49_214080	Toxofilin	FNEEQHAAQLKK	2	2	2.5	1.5		2.5	0.5	0.5	1	1
364	TGME49_214080	Toxofilin	FNEEQHASQLKK	1	2	2.5	1.5		2.5	0.5	0.5	1	1
365	TGME49_214080	Toxofilin	YNEQQQEAKLKK	3	2	3	1.5		3	1	0.5	1.5	1.5
366	TGME49_243730	ROP9	FSPSPFPFLPLK	1/3	1	3	2		3	2	1	1	2
367	TGME49_243730	ROP9	FSPSPCPFLPLK	2	0.5	3	4		4	2.5	3.5	1	3.5
368	TGME49_215775	ROP8	SPGGASPRHFHS	1/3	1	3	0		3	2	1	3	3
369	TGME49_215775	ROP8	SPGGASPRPFHS	2	2	2.5	0		2.5	0.5	2	2.5	2.5
370	TGME49_215775	ROP8	PGSHTEAQTQSP	1/3	1	0	0		1	1	1	0	1
371	TGME49_215775	ROP8	PDSHTEAQTQSP	2	1	0	0		1	1	1	0	1
372	TGME49_215775	ROP8	VHVPLSKEKPSS	1/3	1	1.5	0		1.5	0.5	1	1.5	1.5
373	TGME49_215775	ROP8	VHVPYFTERPPS	2	0	1.5	1.5		1.5	1.5	1.5	0	1.5
374	TGME49_215775	ROP8	VPLSKEKPSSNT	1/3	1	3	0		3	2	1	3	3
375	TGME49_215775	ROP8	VPYFTERPPSNA	2	0	3	1	yes	3	3	1	2	3
376	TGME49_215775	ROP8	SNTIKQMKQEVL	1/3	2.5	0	0		2.5	2.5	2.5	0	2.5
377	TGME49_215775	ROP8	SNAIKQMKEEVL	2	3	0	0		3	3	3	0	3
378	TGME49_215775	ROP8	LLEGFLRYPKED	2	1	1.5	0.5		1.5	0.5	0.5	1	1
379	TGME49_215775	ROP8	ETPEYEQLRTEL	2	0	1.5	2.5		2.5	1.5	2.5	1	2.5
380	TGME49_215775	ROP8	QTDGEPTREGGA	2	3	0.5	0		3	2.5	3	0.5	3
381	TGME49_251540	GRA9	WYGGITLHRRMQ	2/3	1	0.5	1		1	0.5	0	0.5	0.5
382	TGME49_251540	GRA9	WYGGITLQRRMQ	1	1	0.5	0.5		1	0.5	0.5	0	0.5
383	TGME49_251540	GRA9	SKDSASPGQAWK	2/3	1	1	0.5		1	0	0.5	0.5	0.5
384	TGME49_251540	GRA9	SKDSASPGQAWR	1	4	2	1	yes	4	2	3	1	3
385	TGME49_262050	ROP39	QQWQTDGDKNAR	1/3	5	3	4		5	2	1	1	2
386	TGME49_262050	ROP39	QQWHTDEDENAR	2	5	3	2.5		5	2	2.5	0.5	2.5
387	TGME49_262050	ROP39	LGHWLQSLGRQR	1/3	4	1.5	1.5		4	2.5	2.5	0	2.5
388	TGME49_262050	ROP39	LGHWLGSLGRQR	2	3	1	2		3	2	1	1	2
389	TGME49_262050	ROP39	SLRIRMGGASDC	1/3	0	2	3		3	2	3	1	3
390	TGME49_262050	ROP39	SLRIRVGGAPDC	2	0	3.5	3		3.5	3.5	3	0.5	3.5
391	TGME49_262050	ROP39	MYDIFCHNWPFM	1/3	0	3	1		3	3	1	2	3
392	TGME49_262050	ROP39	MYDTFCRNWPFM	2	0	3	1.5	yes	3	3	1.5	1.5	3
393	TGME49_262050	ROP39	LDVDPENRLDVL	1/3	1	4	1		4	3	0	3	3
394	TGME49_262050	ROP39	LDIDPENRLDVL	2	1.5	4	1	yes	4	2.5	0.5	3	3
395	TGME49_262050	ROP39	NRSPPQRGAAIL	1/3	2	1	0.5		2	1	1.5	0.5	1.5
396	TGME49_262050	ROP39	NRSPPQRGAPIL	2	3	1	1		3	2	2	0	2
397	TGME49_315490	ROP10	APQRIDTSDAGD	2/3	2	1	0		2	1	2	1	2
398	TGME49_315490	ROP10	APQRIGTSDAGD	1	3	1	0		3	2	3	1	3
399	TGME49_315490	ROP10	EGATEADEQVPL	2/3	1.5	4	4.5	yes	4.5	2.5	3	0.5	3
400	TGME49_315490	ROP10	EGATETDEQVPL	1	2	3	4		4	1	2	1	2
401	TGME49_239010	TEEGR	PSDHLLFGERSI	2/3	2	2.5	0.5		2.5	0.5	1.5	2	2
402	TGME49_239010	TEEGR	PSDQLLFGERSI	1	4	2.5	1	yes	4	1.5	3	1.5	3
403	TGME49_239010	TEEGR	GSHEEAHSSLED	2/3	1	1	1		1	0	0	0	0
404	TGME49_239010	TEEGR	GSREEAHSSTEG	1	2	1.5	0		2	0.5	2	1.5	2
405	TGME49_239010	TEEGR	LLELPGSSSRDS	2/3	2	1	2		2	1	0	1	1
406	TGME49_239010	TEEGR	LLVLPGSPSRDS	1	2	0	0		2	2	2	0	2
407	TGME49_239010	TEEGR	RPLSPLTPSDHL	2/3	2.5	1	0		2.5	1.5	2.5	1	2.5
408	TGME49_239010	TEEGR	ITSGGGGGFNVD	2/3	2.5	0	0		2.5	2.5	2.5	0	2.5
409	TGME49_239010	TEEGR	FGESSITSGGGG	2/3	3	1.5	0		3	1.5	3	1.5	3
410	TGME49_239010	TEEGR	FGERSITSGGGG	1	2	3.5	0		3.5	1.5	2	3.5	3.5
411	TGME49_239010	TEEGR	SSSPISPRSPRS	2/3	2.5	2	0		2.5	0.5	2.5	2	2.5
412	TGME49_239010	TEEGR	SSSPISLRSPRS	1	2	2	1		2	0	1	1	1
413	TGME49_215775	ROP8	VVRPRHWQNSEA	2	1	3	1	yes	3	2	0	2	2
414	TGME49_215775	ROP8	PPGGASPRPFHS	2	2	3	2.5		3	1	0.5	0.5	1
415	TGME49_215775	ROP8	FIDGEHDEDKHE	2	1	3	2		3	2	1	1	2
416	TGME49_215775	ROP8	RMQTNLQTLGEV	1/3	3.5	1	0		3.5	2.5	3.5	1	3.5
417	TGME49_215775	ROP8	RMQSNLQTFGEV	2	3.5	3	0		3.5	0.5	3.5	3	3.5
418	TGME49_251540	GRA9	YGGITLHRRMQS	2/3	1	1	0		1	0	1	1	1
419	TGME49_251540	GRA9	YGGITLQRRMQS	1	1.5	1	0		1.5	0.5	1.5	1	1.5
420	TGME49_251540	GRA9	LCDNFSCHDALR	1/2	2	3.5	0		3.5	1.5	2	3.5	3.5
421	TGME49_251540	GRA9	LCNNFSCHDALR	3	2	3	0		3	1	2	3	3
422	TGME49_251540	GRA9	TVLMDLGLPLAN	2/3	3	2	0		3	1	3	2	3
423	TGME49_251540	GRA9	TVLMDLGRPLAN	2	2.5	2.5	0		2.5	0	2.5	2.5	2.5
424	TGME49_308840	SRS51-SRS3	AAAHQGSCTSQG	2/3	2.5	0	0		2.5	2.5	2.5	0	2.5
425	TGME49_308840	SRS51-SRS3	AAGHQGSCTSQG	1	2	0	0		2	2	2	0	2
426	TGME49_308840	SRS51-SRS3	VCTCNVPEQGET	2/3	2	0	0		2	2	2	0	2
427	TGME49_308840	SRS51-SRS3	VCTCIVPEQGET	1	2	0	0		2	2	2	0	2
428	TGME49_239740	GRA14	LERRRMRRGGGG	2/3	2	3	0.5		3	1	1.5	2.5	2.5
429	TGME49_239740	GRA14	LERRRMRRDGGG	1	2	3	0.5		3	1	1.5	2.5	2.5
430	TGME49_239740	GRA14	PREPPPPYVPPM	2/3	0	1	2.5		2.5	1	2.5	1.5	2.5
431	TGME49_239740	GRA14	PREPPPPYSPPM	1	0	1	2.5		2.5	1	2.5	1.5	2.5
432	TGME49_270920	ROP32	RRPPSERNDVSV	2/3	2.5	1	2		2.5	1.5	0.5	1	1.5
433	TGME49_270920	ROP32	RRPPSERNDVNV	1	2.5	3.5	1		3.5	1	1.5	2.5	2.5
434	TGME49_270920	ROP32	PAGRSHRGMPSR	2/3	3.5	3	0.5		3.5	0.5	3	2.5	3
435	TGME49_270920	ROP32	PAGRSHRGVPSR	1	2	3	0.5		3	1	1.5	2.5	2.5
436	TGME49_308950	histidine acid phosphatase superfamily protein	MWVSEAGSGDPT	2/3	0	2	3.5	yes	3.5	2	3.5	1.5	3.5
437	TGME49_308950	histidine acid phosphatase superfamily protein	MWLSEAGSGDPT	1	0	2	3.5		3.5	2	3.5	1.5	3.5
438	TGME49_308950	histidine acid phosphatase superfamily protein	WCQNKTVCPLND	2/3	0	3.5	0		3.5	3.5	0	3.5	3.5
439	TGME49_308950	histidine acid phosphatase superfamily protein	WCENKTVCPLND	1	0	4	0		4	4	0	4	4
440	TGME49_309760	Hypothetical protein	SLKGRNPVATLL	2/3	2	2	0		2	0	2	2	2
441	TGME49_309760	Hypothetical protein	SLQGRNPVATLL	1	2	0	0		2	2	2	0	2
442	TGME49_309760	Hypothetical protein	MLGTGVHFFCQY	2/3	1	1	2		2	0	1	1	1
443	TGME49_309760	Hypothetical protein	MLGIGVHFFCQY	1	1	1	2		2	0	1	1	1
444	TGME49_242090	zinc finger (CCCH type) motif-containing protein	PVIPRRYGELTS	2/3	0	3	2	yes	3	3	2	1	3
445	TGME49_242090	zinc finger (CCCH type) motif-containing protein	PVIPRRYDELTS	1	0	1	1		1	1	1	0	1
446	TGME49_314260	Hypothetical protein	SLASISGGGGND	2/3	3	0.5	2		3	2.5	1	1.5	2.5
447	TGME49_314260	Hypothetical protein	SLANISGGGGND	1	3.5	0	0	yes	3.5	3.5	3.5	0	3.5
448	TGME49_244280	Hypothetical protein	DDTDDEIEQPCN	1/3	2	0.5	0		2	1.5	2	0.5	2
449	TGME49_244280	Hypothetical protein	DDTDDEIEQPSN	2	2	0.5	0		2	1.5	2	0.5	2
450	TGME49_237180	Hypothetical protein	SSEEKGKASSEE	2/3	2	0	0		2	2	2	0	2
451	TGME49_237180	Hypothetical protein	SSEEKGKVSSEE	1	2	0	0		2	2	2	0	2
452	TGME49_242820	Hypothetical protein	LVGGATNLLANA	2/3	2	0	0		2	2	2	0	2
453	TGME49_242820	Hypothetical protein	LVGGATHLLANA	1	2	0	1		2	2	1	1	2
454	TGME49_202780	ROP25	RDEKSEGKRTER	1/3	2	4	0.5		4	2	1.5	3.5	3.5
455	TGME49_202780	ROP25	RDEKGEGKRTER	2	2.5	4	1	yes	4	1.5	1.5	3	3
456	TGME49_202780	ROP25	QGKNASQWTEEK	1/3	0	5	1.5		5	5	1.5	3.5	5
457	TGME49_202780	ROP25	ASQWTEEK	1/2/3	0	5	1.5		5	5	1.5	3.5	5
458	TGME49_202780	ROP25	AASEAGGPPRER	3	3	3	2.5		3	0	0.5	0.5	0.5
459	TGME49_202780	ROP25	AAGEAGGPARER	1	3	2	4		4	1	1	2	2
460	TGME49_202780	ROP25	AASEAGGPPREH	2	3	2	1		3	1	2	1	2
461	TGME49_261740	ROP47	SKGEGGDEEKHK	1/3	1	2	0		2	1	1	2	2
462	TGME49_261740	ROP47	SKGEEGDGEKHK	2	2	0	0		2	2	2	0	2
463	TGME49_261740	ROP47	HKDKSPEEGAGD	1/3	2	0	0		2	2	2	0	2
464	TGME49_261740	ROP47	HKDKSSEEGAGD	2	1	0	1		1	1	0	1	1
465	TGME49_261740	ROP47	REEDRDGEGEGS	1/3	1	2.5	0.5		2.5	1.5	0.5	2	2
466	TGME49_261740	ROP47	REEERDGEGEGS	2	1	2.5	0.5	yes	2.5	1.5	0.5	2	2
467	TGME49_261740	ROP47	KGSQPSPPGKPL	1/3	1.5	1.5	0		1.5	0	1.5	1.5	1.5
468	TGME49_261740	ROP47	KGPQPSPSGKPL	2	0.5	3	4		4	2.5	3.5	1	3.5
469	TGME49_261740	ROP47	DAGYWKKDSETG	1/3	0	3	2.5		3	3	2.5	0.5	3
470	TGME49_261740	ROP47	DAGYWKKNSDSG	2	0	3	2		3	3	2	1	3
471	TGME49_261740	ROP47	KDSETGKHHRVK	3	1	3	2.5		3	2	1.5	0.5	2
472	TGME49_261740	ROP47	KDSETGKHQRVK	1	0	2	3.5		3.5	2	3.5	1.5	3.5
473	TGME49_261740	ROP47	NDSDSGKHERVK	2	0.5	1	1		1	0.5	0.5	0	0.5
474	TGME49_261740	ROP47	GKHHRVKGGKRK	3	1	2	1		2	1	0	1	1
475	TGME49_261740	ROP47	GKHQRVKGRKRK	1	0	2	1		2	2	1	1	2
476	TGME49_261740	ROP47	GKHERVKGRKRK	2	0	2.5	1	yes	2.5	2.5	1	1.5	2.5
477	TGME49_211260	ROP26	DEKGASRV	1/2	3.5	4	0	yes	4	0.5	3.5	4	4
478	TGME49_211260	ROP26	DEEGASSV	3	2.5	0	0		2.5	2.5	2.5	0	2.5
479	TGME49_211260	ROP26	SGSGDEKGASRV	1/2	3	0	0		3	3	3	0	3
480	TGME49_211260	ROP26	SGSGDEEGASSV	3	3	0	0.5		3	3	2.5	0.5	3
481	TGME49_211260	ROP26	LYRELQNQAMNP	1/2	1	3	0.5		3	2	0.5	2.5	2.5
482	TGME49_211260	ROP26	LYRELQNQATNP	3	1	3	0.5		3	2	0.5	2.5	2.5
483	TGME49_211260	ROP26	TARGRLIPPSGQ	1/2	3	3	1	yes	3	0	2	2	2
484	TGME49_211260	ROP26	TARGHLIPPSGQ	3	3.5	2.5	0.5		3.5	1	3	2	3
485	TGME49_211260	ROP26	QPLFYTNPHSEK	1/2	0	3	2		3	3	2	1	3
486	TGME49_211260	ROP26	QPLFYTNPHGEK	3	0	3	2		3	3	2	1	3
487	TGME49_211260	ROP26	TPPARLLYLVNF	1/2	2	0	0		2	2	2	0	2
488	TGME49_211260	ROP26	TPPNRLLYLGNF	3	1	2	0.5		2	1	0.5	1.5	1.5
489	TGME49_258230	ROP20	SPISSPESKTEL	2/3	2	2	0		2	0	2	2	2
490	TGME49_258230	ROP20	SPISSPESKSEL	1	2	2	0		2	0	2	2	2
491	TGME49_258230	ROP20	ERPKSISDRVQF	2/3	0	4	4.5	yes	4.5	4	4.5	0.5	4.5
492	TGME49_258230	ROP20	ERPKSISDRAQF	1	0	3.5	4.5		4.5	3.5	4.5	1	4.5
493	TGME49_258230	ROP20	DRVQFLLDETVA	2/3	2	2	0		2	0	2	2	2
494	TGME49_258230	ROP20	DRAQFLLDEAVA	1	2	4	2		4	2	0	2	2
495	TGME49_258230	ROP20	KGSEGHAAQVEE	2/3	2	0	0		2	2	2	0	2
496	TGME49_258230	ROP20	KGSGGHAAHVEE	1	2	0	0		2	2	2	0	2
497	TGME49_258230	ROP20	LLRKQGDTSLLN	2/3	2	4	2		4	2	0	2	2
498	TGME49_258230	ROP20	LLRKQGGNSLLN	1	2	3	2		3	1	0	1	1
499	TGME49_320190	SRS16B-SRS9	SKVDVTGTH	1	2	0	0		2	2	2	0	2
500	TGME49_320190	SRS16B-SRS9	SKVDVTGTHAKC	1	2	0	0		2	2	2	0	2
501	TGME49_320190	SRS16B-SRS9	SQLDVTGTHAKC	3	1	0	0		1	1	1	0	1
502	TGME49_320190	SRS16B-SRS9	CSYGAESNSEAL	1/2	0	2.5	2		2.5	2.5	2	0.5	2.5
503	TGME49_320190	SRS16B-SRS9	CSYGAGSNSETL	3	0	2.5	2		2.5	2.5	2	0.5	2.5
504	TGME49_207160	SRS49D-SAG2C	NKANSQSISTCD	1	3	0	2		3	3	1	2	3
505	TGME49_207160	SRS49D-SAG2C	NQANSQSVTCE	2	3	0	0		3	3	3	0	3
506	TGME49_207160	SRS49D-SAG2C	TNKCKNGQVT	2	3.5	0	0		3.5	3.5	3.5	0	3.5
507	TGME49_207160	SRS49D-SAG2C	PETNKCKNGQVT	2	3.5	0.5	0		3.5	3	3.5	0.5	3.5
508	TGME49_207160	SRS49D-SAG2C	NSQSISTCD	1	2	0	2		2	2	0	2	2
509	TGME49_207160	SRS49D-SAG2C	NSQSVTCE	2	2	0	0		2	2	2	0	2
510	TGME49_207160	SRS49D-SAG2C	PETNKCKN	2	2	1	0		2	1	2	1	2
511	TGME49_222940	Putative OWP	FYHWVTLVVCLG	1	2	0	0		2	2	2	0	2
512	TGME49_222940	Putative OWP	FYHWVTVVVCLG	2/3	2		0		2	2	2	0	2
513	TGME49_204420	OWP1	DTAPLSHRCGAN	2	1	0	0		1	1	1	0	1
514	TGME49_204420	OWP1	DTAPLSHRCGVN	1/3	0.5	0	0		0.5	0.5	0.5	0	0.5
515	TGME49_248730	Putative OWP	GPDGCRRVDTSEP	2	3	2.5	2		3	0.5	1	0.5	1
516	TGME49_222940	Putative OWP	VLVCPQGWRLFS	2	0.5	4	2.5	yes	4	3.5	2	1.5	3.5
517	TGME49_242110	ROP38	HLYMDPDSSEAF	2/3	0	2	3	yes	3	2	3	1	3
518	TGME49_242110	ROP38	HLYMDLTAQKHF	1	0	1	2.5		2.5	1	2.5	1.5	2.5
519	TGME49_213280	SRS25	EFWSGGDSKSNY	1/3	0	2	3		3	2	3	1	3
520	TGME49_213280	SRS25	QFWSGGDSKSNY	2	0	2.5	3		3	2.5	3	0.5	3
521	TGME49_268790	Hypothetical protein	SCSTLRPQGTPE	3	2	0.5	3		3	1.5	1	2.5	2.5
522	TGME49_268790	Hypothetical protein	SCSIWRPQGTPE	1/2	0	3.5	3.5		3.5	3.5	3.5	0	3.5
523	TGME49_268790	Hypothetical protein	KDTNSETDENNQ	1/3	4	0.5	0		4	3.5	4	0.5	4
524	TGME49_268790	Hypothetical protein	KDPNSETDENNQ	2	1.5	1	0		1.5	0.5	1.5	1	1.5
525	TGME49_220240	GRA31	DEDRQRGRSPET	3	1.5	3.5	2		3.5	2	0.5	1.5	2
526	TGME49_220240	GRA31	DEDRQRGSSPET	1/2	2	3.5	2		3.5	1.5	0	1.5	1.5
527	TGME49_220240	GRA31	DTASLLGTRGDL	1/3	2	4	1		4	2	1	3	3
528	TGME49_220240	GRA31	DASSLLGTRSDL	2	2	3.5	1		3.5	1.5	1	2.5	2.5
529	TGME49_220240	GRA31	DLTRPSGSSDDA	1/3	2.5	0.5	1		2.5	2	1.5	0.5	2
530	TGME49_220240	GRA31	DLTRPSGSSDEA	2	2.5	0	1		2.5	2.5	1.5	1	2.5
531	TGME49_220240	GRA31	ASKPPPSPASGG	1/3	2.5	0	2		2.5	2.5	0.5	2	2.5
532	TGME49_220240	GRA31	ASRSPPSPASGG	2	2.5	0	0.5		2.5	2.5	2	0.5	2.5
533	TGME49_220240	GRA31	PKETSPKSDIGT	1/3	2.5	0	0		2.5	2.5	2.5	0	2.5
534	TGME49_220240	GRA31	PKETSPTRDIGT	2	3	0	0		3	3	3	0	3
535	TGME49_220240	GRA31	FFVGSEGG	1/3	2	2.5	0		2.5	0.5	2	2.5	2.5
536	TGME49_220240	GRA31	FFVGSESG	2	2	2.5	0		2.5	0.5	2	2.5	2.5
537	TGME49_220240	GRA31	APTPRSDGKPSP	1/3	2	3.5	2		3.5	1.5	0	1.5	1.5
538	TGME49_220240	GRA31	APTSRSDGKPPP	2	2.5	2	0		2.5	0.5	2.5	2	2.5
539	TGME49_220240	GRA31	RSPGSRLSLSKT	3	4	2	1.5		4	2	2.5	0.5	2.5
540	TGME49_220240	GRA31	RSPGSRLSLLKT	1	4	1	0	yes	4	3	4	1	4
541	TGME49_220240	GRA31	RSPGTRLSLSKT	2	4.5	1	1		4.5	3.5	3.5	0	3.5
542	TGME49_220240	GRA31	PSRQPEQRSGVL	3	4	2	3		4	2	1	1	2
543	TGME49_220240	GRA31	PSRQPEQRSGAL	1	3.5	3	3		3.5	0.5	0.5	0	0.5
544	TGME49_220240	GRA31	PPGKPEQRPGVL	2	3	2	4		4	1	1	2	2
545	TGME49_220240	GRA31	TKLFTPKPSWV	1/3	1	3	2		3	2	1	1	2
546	TGME49_220240	GRA31	TKPFTPKPSWV	2	1	3	1	yes	3	2	0	2	2
547	TGME49_220240	GRA31	GVLGPRTKL	3	2	2	0.5		2	0	1.5	1.5	1.5
548	TGME49_220240	GRA31	GALGPRTKL	1	2	2	0.5		2	0	1.5	1.5	1.5
549	TGME49_220240	GRA31	GVLGPRTKP	2	2	2	1		2	0	1	1	1
550	TGME49_233480	SRS29C-SRS2	GPPYRYEPEKFTC	1/2/3	0	2	1		2	2	1	1	2
551	TGME49_233480	SRS29C-SRS2	CRHNTKTGNTC	1/2/3	2	1	0		2	1	2	1	2
552	TGME49_233480	SRS29C-SRS2	CEEATPVPTTLI	1/2/3	2	0	2.5		2.5	2	0.5	2.5	2.5
553	TGME49_233480	SRS29C-SRS2	PTTLISEEHGLMVC	1/2/3	1	0	0		1	1	1	0	1
554	TGME49_233480	SRS29C-SRS2	CEANPAPLSAFLP	2/3	2	1	0		2	1	2	1	2
555	TGME49_233480	SRS29C-SRS2	CSVPESQYPANAKS	1/2/3	1	0	2.5		2.5	1	1.5	2.5	2.5
556	T.CRUZI		AAKTAAKPAAKS		2	2	1.5		2	0	0.5	0.5	0.5
557	T.CRUZI		ASKPANKPAPKP		1	1.5	1		1.5	0.5	0	0.5	0.5
558	T.CRUZI		AAKSAAKPAAKP		2	1	1		2	1	1	0	1
559	HERPES		PKPKKNKKPKNP		0	2	0.5		2	2	0.5	1.5	2
560	HERPES		RKRKTKKPPKRP		0	1	0.5		1	1	0.5	0.5	1
561	HERPES		NATVAAGHA		1	0	0		1	1	1	0	1
562	TUBERCULOSIS		ALGGGATGV		2	0	0		2	2	2	0	2
563	TUBERCULOSIS		TIPEALAAV		2	0	0		2	2	2	0	2
564	TUBERCULOSIS		FFGINTIPIA		1	0	0		1	1	1	0	1
565	DENGUE		RGWGNGCGL		1	2.5	1		2.5	1.5	0	1.5	1.5
566	DENGUE		WGNGCGLFG		0	2.5	1		2.5	2.5	1	1.5	2.5
567	DENGUE		RMDKLQLKG		1	0.5	1		1	0.5	0	0.5	0.5
568	LEISHMANIA		MFANSSAAAVTA		1	0	0		1	1	1	0	1
569	LEISHMANIA		AVTAASNSPQRS		3	2	1		3	1	2	1	2
570	LEISHMANIA		KAAPKRAAPKRA		2.5	2	1		2.5	0.5	1.5	1	1.5
571	SYPHILIS		VEPASEREGGER		2.5	1	1		2.5	1.5	1.5	0	1.5
572	SYPHILIS		PKNTAVEISNLE		2	1	0		2	1	2	1	2
573	SYPHILIS		GAVLENFQRFGF		1	1	0		1	0	1	1	1
574	LEPROSY		LILGLLPAI		2	1	0		2	1	2	1	2
575	LEPROSY		LLEEGVIVL		2	0	0		2	2	2	0	2
576	LEPROSY		RLDGTTLEV		2	3.5	0		3.5	1.5	2	3.5	3.5
577	HEPATITIS_C		RGSPPSLASS		1	1	0		1	0	1	1	1
578	HEPATITIS_C		SASQLSAPSL		1	0	4		4	1	3	4	4
579	HEPATITIS_C		GGNITRVESE		2	0	0.5		2	2	1.5	0.5	2
580	SCHISTOSOMA		DHNDWNVEIPSN		0	3	2.5		3	3	2.5	0.5	3
581	SCHISTOSOMA		VKNDEKAIQKEI		2	0	0		2	2	2	0	2
582	SCHISTOSOMA		TVESLAIIILLK		2	0	0		2	2	2	0	2
583	HEPATITIS_B		ILSPFLPL		0.5	1	0		1	0.5	0.5	1	1
584	HEPATITIS_B		IVSPFIIPL		1	0	0		1	1	1	0	1
585	HEPATITIS_B		VWLSVIWM		0.5	1	0.5		1	0.5	0	0.5	0.5
586	HIV1		CTRPNNNTRKS		0.5	1	0.5		1	0.5	0	0.5	0.5
587	HIV1		CTRPNNNTRTS		1	2	0.5		2	1	0.5	1.5	1.5
588	HIV1		CTRPSNNTRTS		1	2	0.5		2	1	0.5	1.5	1.5
589	ASCARIS		ILVGLIGTNR		3.5	0	0		3.5	3.5	3.5	0	3.5
590	ASCARIS		AMRNALVRFG		2	1	0.5		2	1	1.5	0.5	1.5
591	ASCARIS		NGAPQPFVRF		2	3	1		3	1	1	2	2
592	NECATOR		KVGFFKR		1	2	0.5		2	1	0.5	1.5	1.5
593	NECATOR		KDIRCKDD		2	1	0		2	1	2	1	2
594	NECATOR		GEWKPRD		0	2	3		3	2	3	1	3
595	TOXOCARA		IQGRCRRTCNIC		0.5	2	0		2	1.5	0.5	2	2
596	TOXOCARA		LRSRCPLTCGFC		0.5	2	0		2	1.5	0.5	2	2
597	TOXOCARA		LQNRCQRTCNTC		1	2	0		2	1	1	2	2

## Sheet: array II
					MOUSE					Mouse type difference				HUMAN
Dot #	New 1D	Gene name	SEQUENCE	STRA1N_TYPE	RH	Me49	VEG	MAX	Strain-specific	1 vs 2	1 vs 3	2 vs 3	MAX-Difference	Donor 1	Patient 1	Patient 2	MAX
1	TGME49_242240	ROP19A	CHEIVVETPKTYG	1/2	1	1.5	2	2		0.5	1	0.5	1	3.5	1	3	3.5
2	TGME49_242240	ROP19A	CIVVETPKTYGWD	1/2	1	2	1	2		1	0	1	1	3	2	3.5	3.5
3	TGME49_242240	ROP19A	CLQRLRSLSVFDR	3	2	1.5	2	2		0.5	0	0.5	0.5	3.5	0.5	1	3.5
4	TGME49_242240	ROP19A	CPADSDLSPSEIA	1/2	1	3.5	2.5	3.5		2.5	1.5	1	2.5	1	0.5	0.5	1
5	TGME49_242240	ROP19A	CNRPPADSDLSPS	1/2	1.5	3.5	3	3.5		2	1.5	0.5	2	1	0.5	1	1
6	TGME49_242240	ROP19A	CNNLQRLRSLSVF	3	1.5	2	1	2		0.5	0.5	1	1	1	0.5	1	1
7	TGME49_242240	ROP19A	CRLRSLSVFDRQE	3	3	3	5	5	yes	0	2	2	2	3	1	2	3
8	TGME49_242240	ROP19A	CSVFDRQELLDK	3	3.5	3.5	5	5		0	1.5	1.5	1.5	3	0.5	3	3
9	TGME49_242240	ROP19A	CSASERQQVLDQ	1/2	3	3.5	3	3.5		0.5	0	0.5	0.5	1	1	1	1
10	TGME49_242240	ROP19A	CRSLSVFDRQELL	3	2.5	3	5	5	yes	0.5	2.5	2	2.5	2.5	0.5	1.5	2.5
11	TGME49_242240	ROP19A	CGPDWNVFP	2	2.5	3.5	5	5		1	2.5	1.5	2.5	3.5	3.5	3.5	3.5
12	TGME49_242240	ROP19A	CGPDYNVFP	1	2	3	2.5	3		1	0.5	0.5	1	3.5	2	3.5	3.5
13	TGME49_242240	ROP19A	CGPDYKMFP	3	1.5	2	1	2		0.5	0.5	1	1	3.5	3	3.5	3.5
14	TGME49_227280	GRA3	ADQPENHQALAEPVC	1/3	4.5	3.5	5	5		1	0.5	1.5	1.5	4	0	2	4
15	TGME49_227280	GRA3	ADQPGNHQALAEPVC	2	4	4	5	5		0	1	1	1	4	0	2	4
16	TGME49_227280	GRA3	CADQPENHQALAE	1/3	4.5	3	5	5		1.5	0.5	2	2	3.5	1	1.5	3.5
17	TGME49_205250	ROP18	CLWRKAKSF	2	2.5	1	0	2.5		1.5	2.5	1	2.5	3	2	2	3
18	TGME49_205250	ROP18	CLWRRAKSL	1	2.5	1	0.5	2.5		1.5	2	0.5	2	3	1.5	2.5	3
19	TGME49_205250	ROP18	CQRLAQLWRKAKS	2	2	1	0.5	2		1	1.5	0.5	1.5	3	1.5	3	3
20	TGME49_205250	ROP18	CQRLAQLWRRAKS	1	2	1	0.5	2		1	1.5	0.5	1.5	2.5	2	2.5	2.5
21	TGME49_205250	ROP18	CAKSFFTRGIPRY	2	1	0.5	0	1		0.5	1	0.5	1	3	2	3	3
22	TGME49_205250	ROP18	CTRGIPRYF	2	2	0.5	0	2		1.5	2	0.5	2	3	2	3	3
23	TGME49_205250	ROP18	CKRGIRRYF	1	2.5	0.5	0.5	2.5		2	2	0	2	3	1	2.5	3
24	TGME49_205250	ROP18	CGIRRYFPQGRNR	1	2.5	0.5	1	2.5		2	1.5	0.5	2	2.5	1	1.5	2.5
25	TGME49_205250	ROP18	CQALENSERL	1	3	2.5	3	3		0.5	0	0.5	0.5	2	0.5	1.5	2
26	TGME49_205250	ROP18	CAAWPPDVPERFV	2	3	4	4	4		1	1	0	1	3.5	3.5	3.5	3.5
27	TGME49_205250	ROP18	CNRDPQKRM	1	3.5	1	1	3.5	yes	2.5	2.5	0	2.5	2.5	0.5	1	2.5
28	TGME49_205250	ROP18	CNNSVGRAIGTP	1	3.5	2	5	5		1.5	1.5	3	3	1.5	1	0.5	1.5
29	TGME49_205250	ROP18	CGQPQALEN	1	3	1	1	3		2	2	0	2	1	1.5	1	1.5
30	TGME49_205250	ROP18	CPPDVPERFVSVT	2	1.5	3.5	3.5	3.5		2	2	0	2	1	1	1	1
31	TGME49_205250	ROP18	CPERFVSVTTGET	2	2.5	3	3.5	3.5		0.5	1	0.5	1	1	0.5	1	1
32	TGME49_205250	ROP18	CLAVKVFMS	1/2	2	2	0	2		0	2	2	2	2.5	2.5	2	2.5
33	TGME49_205250	ROP18	CEELAVKVFMS	1/2	2.5	1	0	2.5		1.5	2.5	1	2.5	2	1.5	2	2
34	TGME49_205250	ROP18	CPTPADGIW	1/2	2.5	3.5	2	3.5		1	0.5	1.5	1.5	2	2	3.5	3.5
35	TGME49_205250	ROP18	CRNLLNREP	2	4	2	2	4		2	2	0	2	1.5	2	1	2
36	TGME49_205250	ROP18	CLIRNLLNREP	2	3.5	2.5	1	3.5		1	2.5	1.5	2.5	1.5	1.5	1.5	1.5
37	TGME49_205250	ROP18	CELGLVVRMY	2	1	1.5	1	1.5		0.5	0	0.5	0.5	3	0.5	2	3
38	TGME49_205250	ROP18	CELGLVVRMYLSS	2	0.5	1	0.5	1		0.5	0	0.5	0.5	2.5	1	2	2.5
39	TGME49_205250	ROP18	CNNSVGRAI	1	2.5	2.5	4.5	4.5		0	2	2	2	2	0.5	0.5	2
40	TGME49_203310	GRA7	CELTEEQQRGD	1	1.5	1	1	1.5		0.5	0.5	0	0.5	1.5	1	1	1.5
41	TGME49_203310	GRA7	CVPESGKDGEDARH	2	1	4.5	2	4.5	yes	3.5	1	2.5	3.5	1.5	1	3	3
42	TGME49_203310	GRA7	CVPESGEDGEDARQ	1	0.5	2	2.5	2.5		1.5	2	0.5	2	1	1	1.5	1.5
43	TGME49_203310	GRA7	CVPESGEDREDARQ	3	1	3	5	5	yes	2	4	2	4	2	1	2	2
44	TGME49_203310	GRA7	CVPESGKDGEDA	2	1	3.5	0.5	3.5	yes	2.5	0.5	3	3	0.5	1	2	2
45	TGME49_203310	GRA7	CVPESGEDREDA	3	0.5	2	4.5	4.5	yes	1.5	4	2.5	4	1	1	1	1
46	TGME49_203310	GRA7	ELTEEQQRGDEPLC	1	4	0.5	2	4	yes	3.5	2	1.5	3.5	1	1	1	1
47	TGME49_203310	GRA7	ELTEQQQTGDEPLC	3	2	0.5	2.5	2.5		1.5	0.5	2	2	1	1	1	1
48	TGME49_203310	GRA7	CPELTEQQQTG	2/3	1	2	3	3		1	2	1	2	1	1	1	1
49	TGME49_203310	GRA7	CPELTEEQQRG	1	0.5	2	2.5	2.5		1.5	2	0.5	2	1	1	1	1
50	TGME49_203310	GRA7	CLTEQQQTG	2/3	1	1	2.5	2.5		0	1.5	1.5	1.5	1	1	1	1
51	TGME49_203310	GRA7	CESGKDGEDAR	2	1	5	2	5	yes	4	1	3	4	1	1	3	3
52	TGME49_203310	GRA7	CESGEDREDAR	3	1	3	4.5	4.5		2	3.5	1.5	3.5	2	1	1	2
53	TGME49_203310	GRA7	CVPESGKDGEDA	2	1.5	3.5	0.5	3.5	yes	2	1	3	3	0.5	1	1	1
54	TGME49_203310	GRA7	CQPALEQEVPES	1/2	4.5	2	3	4.5		2.5	1.5	1	2.5	1	1	0.5	1
55	TGME49_203310	GRA7	CQPAPEHEVPES	3	1	2	4	4	yes	1	3	2	3	2.5	1	0.5	2.5
56	TGME49_203310	GRA7	CSRQPALEQEVPES	1/2	5	5	3	5	yes	0	2	2	2	1.5	1	1	1.5
57	TGME49_203310	GRA7	CSRQPAPEHEVPES	3	2.5	3.5	5	5	yes	1	2.5	1.5	2.5	3	1	2	3
58	TGME49_203310	GRA7	CLTEEQQRGDEPL	1	5	3	3	5	yes	2	2	0	2	0.5	1	1	1
59	TGME49_203310	GRA7	CLTEQQQTGEEPL	2	3.5	3.5	3	3.5		0	0.5	0.5	0.5	1	0	1.5	1.5
60	TGME49_203310	GRA7	CLTEQQQTGDEPL	3	3.5	1.5	2	3.5		2	1.5	0.5	2	1	0	1	1
61	TGME49_286450	GRA5	CVGSGADDSEG	3	1.5	0.5	1.5	1.5		1	0	1	1	0	0.5	1.5	1.5
62	TGME49_286450	GRA5	CVGSGGDDSEG	1	1.5	1.5	1.5	1.5		0	0	0	0	0	0	1	1
63	TGME49_286450	GRA5	CTGSGGDDSEG	2	1.5	1.5	1.5	1.5		0	0	0	0	0	0	0.5	0.5
64	TGME49_286450	GRA5	CSEGAGGRER	3	2.5	2.5	3.5	3.5		0	1	1	1	2	5	1	5
65	TGME49_286450	GRA5	CSEGARGREQ	1	3	5	3.5	5		2	0.5	1.5	2	2	2	3	3
66	TGME49_286450	GRA5	CSEGAWGGEQ	2	1	2	1	2		1	0	1	1	2.5	3	3.5	3.5
67	TGME49_286450	GRA5	CSEGAGGRERQQV	3	3	3	3.5	3.5		0	0.5	0.5	0.5	2	5	1	5
68	TGME49_286450	GRA5	CSEGARGREQQQV	1	3	5	3.5	5		2	0.5	1.5	2	2	1.5	1.5	2
69	TGME49_286450	GRA5	CSEGAWGGEQQQV	2	1.5	2.5	1.5	2.5		1	0	1	1	3	3.5	3.5	3.5
70	TGME49_286450	GRA5	CQQVQQHGQSEDR	2	2	1.5	4.5	4.5		0.5	2.5	3	3	3.5	1	1	3.5
71	TGME49_286450	GRA5	CVQQHGQSEDR	2	2	1.5	2	2		0.5	0	0.5	0.5	2	1	1	2
72	TGME49_254720	GRA8	CRGAIRRQPGT	1/3	2.5	0	0	2.5		2.5	2.5	0	2.5	1	5	0.5	5
73	TGME49_254720	GRA8	CRGAIRRQPAT	2	2.5	0	0	2.5		2.5	2.5	0	2.5	1	5	0	5
74	TGME49_275440	GRA6	CVAADSDGVKQTP	3	2	0.5	3	3		1.5	1	2.5	2.5	0	5	0.5	5
75	TGME49_275440	GRA6	CEGRGYGGRGEG	1/3	2.5	1.5	5	5		1	2.5	3.5	3.5	4	2	3	4
76	TGME49_275440	GRA6	CEGRGYGG	1/3	2	0	0	2		2	2	0	2	3	2	2.5	3
77	TGME49_275440	GRA6	CLHPERVNVFDY	1/3	1	1	5	5		0	4	4	4	4	2	2.5	4
78	TGME49_275440	GRA6	CLHPERVNV	3	1.5	1	2.5	2.5		0.5	1	1.5	1.5	3	2	1.5	3
79	TGME49_275440	GRA6	CLHPERVNVFD	1	2.5	2	5	5		0.5	2.5	3	3	3	2	1.5	3
80	TGME49_275440	GRA6	CLHPGSVNEFDF	2	3	4.5	3.5	4.5		1.5	0.5	1	1.5	2.5	4.5	3.5	4.5
81	TGME49_275440	GRA6	CLHPGSVNEFD	2	2.5	4.5	2.5	4.5	yes	2	0	2	2	2	4.5	3.5	4.5
82	TGME49_275440	GRA6	CPGSVNEFDF	2	3.5	3.5	3.5	3.5		0	0	0	0	1.5	5	2	5
83	TGME49_275440	GRA6	CLHPGSVNE	2	2	3.5	2	3.5		1.5	0	1.5	1.5	2	1	3.5	3.5
84	TGME49_275440	GRA6	CSPQEPSGDGGGN	1	1	1	1.5	1.5		0	0.5	0.5	0.5	1	1	1	1
85	TGME49_275440	GRA6	CSPQEPSGD	1	0	0	0	0		0	0	0	0	1	1	1	1
86	TGME49_275440	GRA6	CSPQEPSGGGGGN	2	1	1	1	1		0	0	0	0	1	1	1	1
87	TGME49_275440	GRA6	CSPPEPSGDGGGN	3	1	1	2.5	2.5		0	1.5	1.5	1.5	1	1	1	1
88	TGME49_275440	GRA6	CNEGRGYGGRGE	1/3	2.5	2.5	4	4		0	1.5	1.5	1.5	4	3	3	4
89	TGME49_275440	GRA6	CNEGRGEGGEDD	2	1	3	3	3		2	2	0	2	1	0.5	0	1
90	TGME49_275440	GRA6	CGGAEDDRRPLHP	1	4.5	4.5	3	4.5		0	1.5	1.5	1.5	3	3	3.5	3.5
91	TGME49_275440	GRA6	CGGEDDRRPLHP	2	4.5	5	3	5		0.5	1.5	2	2	3	3	3.5	3.5
92	TGME49_275440	GRA6	CGRRSPPEPSGDGG	3	3	3	3	3		0	0	0	0	2	2.5	2	2.5
93	TGME49_275440	GRA6	CGRRSPQEPSGDGG	1	3	3	3	3		0	0	0	0	2	2	2	2
94	TGME49_275440	GRA6	CGRRSPQEPSGGGG	2	4	3	3	4		1	1	0	1	2	1	2	2
95	TGME49_275440	GRA6	CGNEGRGYGGRGEG	1/3	2	2	5	5		0	3	3	3	3.5	3	3.5	3.5
96	TGME49_275440	GRA6	GRGEGGAEDDRRP	1	3	3	5	5		0	2	2	2	0.5	0	0.5	0.5
97	TGME49_275440	GRA6	CGRGEGGEDDRRPL	2	4.5	3.5	3	4.5		1	1.5	0.5	1.5	1.5	1	1	1.5
98	TGME49_275440	GRA6	CSPPEPSGDGG	3	0.5	0	0.5	0.5		0.5	0	0.5	0.5	1	1	1.5	1.5
99	TGME49_275440	GRA6	CSPQEPSGDGG	1	0.5	0.5	0.5	0.5		0	0	0	0	1	1	1.5	1.5
100	TGME49_275440	GRA6	CSPQEPSGGGG	2	1	1	1	1		0	0	0	0	1	1	2	2
101	TGME49_308020	SRS57 (SAG3)	GKSRSKITYC	1/3	0.5	0	0	0.5		0.5	0.5	0	0.5	1	0	2	2
102	TGME49_308020	SRS57 (SAG3)	GNSRRKITYC	2	0.5	0.5	0	0.5		0	0.5	0.5	0.5	1.5	0	3	3
103	TGME49_308020	SRS57 (SAG3)	CLQPGTEGESQAG	1	1	2.5	1	2.5		1.5	0	1.5	1.5	1	1	2	2
104	TGME49_308090	ROP5	CVTPGIKGSWKRP	1/3	3	0	1	3		3	2	1	3	3.5	1	2.5	3.5
105	TGME49_308090	ROP5	CVTPGIKRTWKRP	2	1.5	0	0	1.5		1.5	1.5	0	1.5	3	1	2	3
106	TGME49_308090	ROP5	CEISRRLSTGQPT	1/3	4.5	3	3	4.5		1.5	1.5	0	1.5	2.5	0	0.5	2.5
107	TGME49_308090	ROP5	CRRLSTGQPT	1/3	3	0	0.5	3		3	2.5	0.5	3	2	0	0.5	2
108	TGME49_308090	ROP5	CDSDFPQAVA	1/3	1	2	2.5	2.5		1	1.5	0.5	1.5	1.5	1	2	2
109	TGME49_308090	ROP5	CDSDFPQGVA (A should be V)	2	0.5	1	1	1		0.5	0.5	0	0.5	1.5	0	1	1.5
110	TGME49_309590	ROP1	CVRDPRQVPGRGE	2/3	4	3	5	5		1	1	2	2	2	2	1	2
111	TGME49_309590	ROP1	CVRGPDQVPAR	1	3.5	3	3	3.5		0.5	0.5	0	0.5	1	1	1	1
112	TGME49_309590	ROP1	PVRGPDQVPAC	1	2.5	2.5	2.5	2.5		0	0	0	0	1	1	1	1
113	TGME49_309590	ROP1	PVRDPRQVPGRGEC	2/3	3	3	5	5		0	2	2	2	2.5	2	1	2.5
114	TGME49_309590	ROP1	CTRVRGALRGRGR	2	2	2	0	2		0	2	2	2	2	4.5	1	4.5
115	TGME49_309590	ROP1	CSQELPPPNSQEL	2/3	5	4	4	5		1	1	0	1	1	5	1	5
116	TGME49_309590	ROP1	CPVRDPRQVPG	2/3	4	5	5	5		1	1	0	1	2	1	2	2
117	TGME49_309590	ROP1	CRLRRRGRTSGEE	2/3	2	2	1	2		0	1	1	1	0.5	4.5	1	4.5
118	TGME49_271050	SRS34A (SAG2A)	PAGRNNDGSSAPTPKC	1/3	5	5	5	5		0	0	0	0	3.5	4.5	3.5	4.5
119	TGME49_271050	SRS34A (SAG2A)	PAGRNNDGSSAPC	1/3	5	5	5	5		0	0	0	0	3	4.5	3.5	4.5
120	TGME49_271050	SRS34A (SAG2A)	RNNDGSSAPC	1/3	5	1	1	5		4	4	0	4	1	1	1	1
121	TGME49_271050	SRS34A (SAG2A)	PAGRNNDGGSSAPTPKC	2	5	3	5	5		2	0	2	2	3.5	0	3	3.5
122	TGME49_271050	SRS34A (SAG2A)	RNNDGGSSAPC	2	3	1	0	3		2	3	1	3	1	0	2	2
123	TGME49_233460	SRS29B (SAG1)	CKDILPKLSENPW	2/3	2	1	1	2		1	1	0	1	1.5	3	3	3
124	TGME49_233460	SRS29B (SAG1)	HHCTVQLEFAGA	2/3	1.5	0.5	1	1.5		1	0.5	0.5	1	1	0.5	2	2
125	TGME49_233460	SRS29B (SAG1)	HHCTVKLEFAGA	1	3.5	0	0	3.5	yes	3.5	3.5	0	3.5	2	1.5	3	3
126	TGME49_315740	SRS54	CTIENGPNSSASA	2/3	1.5	0.5	1	1.5		1	0.5	0.5	1	1	0	1	1
127	TGME49_315740	SRS54	CTIETGTISSASA	1	1	0	0.5	1		1	0.5	0.5	1	1	0	1	1
128	TGME49_315740	SRS54	CDVTIENGPNSS	2/3	0.5	0	1	1		0.5	0.5	1	1	1	0	1	1
129	TGME49_315740	SRS54	CDVTIETGTISS	1	0	0	1	1		0	1	1	1	1	0	0	1
130	TGME49_275470	GRA15	CPQRAGATQADGI	1/3	3	3	2	3		0	1	1	1	1.5	1	1	1.5
131	TGME49_275470	GRA15	CSSPHTLLPLSG	1/3	2.5	2	1	2.5		0.5	1.5	1	1.5	2	1	2	2
132	TGME49_275470	GRA15	CSSPHTLLSRSG	2	2.5	3.5	2.5	3.5		1	0	1	1	2	1	1	2
133	TGME49_275470	GRA15	CGATQADGI	1/3	3	1	1	3		2	2	0	2	1	1	2	2
134	TGME49_275470	GRA15	CGATQADGIGAG	1/3	3	1	1	3		2	2	0	2	0.5	1	1	1
135	TGME49_275470	GRA15	CASATPSPPE	1/2	1.5	0.5	0.5	1.5		1	1	0	1	1	1	2	2
136	TGME49_275470	GRA15	CASATPSPPERPQ	1/2	1.5	1	1.5	1.5		0.5	0	0.5	0.5	1	1	1	1
137	TGME49_275470	GRA15	CENAQTGQG	1/3	3	0.5	1	3		2.5	2	0.5	2.5	0.5	1	1	1
138	TGME49_275470	GRA15	CSKSAENAQTGQG	1/3	1	1	3	3		0	2	2	2	1	1	1	1
139	TGME49_275470	GRA15	CENAQTGQG	1/3	3	0.5	1	3		2.5	2	0.5	2.5	1	1	1	1
140	TGME49_319560	M1C3	CSVQSPSKQETQL	1/2	3	1	2.5	3		2	0.5	1.5	2	1	1	1	1
141	TGME49_319560	M1C3	CETLVNLPEGGQG	1/2	2	3	2	3		1	0	1	1	1	1	2	2
142	TGME49_258580	ROP17	CQRVMNNEVGDKI	2/3	3	1.5	2.5	3		1.5	0.5	1	1.5	1	1	1	1
143	TGME49_258580	ROP17	CQRVLSNKEGDRV	1	4.5	2	3	4.5	yes	2.5	1.5	1	2.5	2	1	1	2
144	TGME49_308970	hypothetical protein (GRA12 homologue)	CSEFRFEDSLEVV	2/3	3	3	4	4		0	1	1	1	2	1	2	2
145	TGME49_226430	reticulon protein	CIVSRSTVSGMVG	1/3	3	3.5	3	3.5		0.5	0	0.5	0.5	1	1	1	1
146	TGME49_226430	reticulon protein	YIQEAQDFCSRM	2/3	3	3	4	4		0	1	1	1	3.5	3	3.5	3.5
147	TGME49_200360	Hypothetical protein	CGADQRLGRPG	1/3	4	3	5	5		1	1	2	2	2	1	1	2
148	TGME49_200360	Hypothetical protein	CGADQRLDRPG	2	3	3	5	5		0	2	2	2	1.5	2	2	2
149	TGME49_291960	ROP40	CRGPMLRTDFFAL	2/3	3	2.5	3	3		0.5	0	0.5	0.5	2	2	1	2
150	TGME49_266100	ROP41	CQQLSEDKSLPDL	1/2	3	1.5	3	3		1.5	0	1.5	1.5	1	1	1	1
151	TGME49_266100	ROP41	CRDAGVQQVHPEV	1	2	3	2	3		1	0	1	1	2	2	2	2
152	TGME49_270250	GRA1	CKTSDGSYSEVGD	3	1	1	1.5	1.5		0	0.5	0.5	0.5	3	0	1	3
153	TGME49_270250	GRA1	CKTSDGSYSE	3	1	1.5	1	1.5		0.5	0	0.5	0.5	2	0	2	2
154	TGME49_270250	GRA1	CSEVGDVNVEEVI	3	1	1	2	2		0	1	1	1	0	0	1	1
155	TGME49_270250	GRA1	CSEVGNVNVEEVI	1	1	1	1	1		0	0	0	0	0	0.5	1	1
156	TGME49_270250	GRA1	CGDVNVEEVI	3	0.5	0.5	0.5	0.5		0	0	0	0	0	0.5	1.5	1.5
157	TGME49_270250	GRA1	CGNVNVEEVI	1	0.5	0	0.5	0.5		0.5	0	0.5	0.5	0	0.5	1.5	1.5
158	TGME49_262730	ROP16	CSPSPQSAYPATS	2/3	0.5	0	3	3		0.5	2.5	3	3	3.5	1	2	3.5
159	TGME49_262730	ROP16	CTESIFTPWSSPP	2	2	2	2	2		0	0	0	0	2	3	3	3
160	TGME49_262730	ROP16	CQRQSAMPTGNPA	1/3	4.5	1	2.5	4.5	yes?	3.5	2	1.5	3.5	0	0	0	0
161	TGME49_262730	ROP16	CMPTGNPADSGAS	1/3	2	3	1	3		1	1	2	2	1	0.5	1	1
162	TGME49_262730	ROP16	CSQLAFSHSSYVS	1/3	2	0.5	0.5	2		1.5	1.5	0	1.5	2	0.5	1	2
163	TGME49_262730	ROP16	CSAELEAGISSARA	1/3	3.5	3	3	3.5		0.5	0.5	0	0.5	1	0.5	1	1
164	TGME49_262730	ROP16	CPSSFWSRVE	1/3	3	3	4	4		0	1	1	1	3.5	4	3.5	4
165	TGME49_262730	ROP16	CPSSLWSRVE	2	3	4	4	4		1	1	0	1	3.5	4	3.5	4
166	TGME49_262730	ROP16	CLSDFSAKDCNES	2	3	3	1	3		0	2	2	2	3	3	3	3
167	TGME49_262730	ROP16	CIVVQFLNPDPQE	1	0	0.5	1	1		0.5	1	0.5	1	1	0	1	1
168	TGME49_262730	ROP16	CSPLSNPGSRHR	1/3	3.5	0.5	0.5	3.5		3	3	0	3	3	0	1	3
169	TGME49_262730	ROP16	CSPSPQSAY	2/3	0.5	0	4	4		0.5	3.5	4	4	3.5	2	2	3.5
170	TGME49_262730	ROP16	CPPHSSGPG	1/3	1	1.5	0.5	1.5		0.5	0.5	1	1	2	1	1	2
171	TGME49_262730	ROP16	CPPHSSGPGGWF	1/3	3	4.5	3	4.5		1.5	0	1.5	1.5	3	4	3.5	4
172	TGME49_262730	ROP16	CQRQSAMPTG	1/3	4.5	2	2	4.5		2.5	2.5	0	2.5	1	0	0	1
173	TGME49_262730	ROP16	CGSPQRQSAMPTG	1/3	5	3	3	5		2	2	0	2	1	0	0	1
174	TGME49_262730	ROP16	CMPTGNPAD	1/3	2.5	1	1	2.5		1.5	1.5	0	1.5	1	1	1	1
175	TGME49_262730	ROP16	CAFSHSSYVS	1/3	3	1	1	3		2	2	0	2	2	1	1	2
176	TGME49_262730	ROP16	CAFSHSSYVSVQA	1/3	3	1	1.5	3		2	1.5	0.5	2	2	2	1	2
177	TGME49_262730	ROP16	CASSVSSYVAVQT	2	1	0.5	1	1		0.5	0	0.5	0.5	2	0	1	2
178	TGME49_262730	ROP16	CSNLPSSLWS	2	3	3	2.5	3		0	0.5	0.5	0.5	2	3	1	3
179	TGME49_262730	ROP16	CYSLSNLPSSFWS	1/3	2.5	2	1.5	2.5		0.5	1	0.5	1	3	3	3	3
180	TGME49_262730	ROP16	CYSLSNLPSSLWS	2	2.5	3.5	3.5	3.5		1	1	0	1	3	3	3	3
181	TGME49_262730	ROP16	CRLRLSDFSVKD	1/3	3.5	0.5	2.5	3.5		3	1	2	3	1	4.5	1	4.5
182	TGME49_262730	ROP16	CRLRLSDFSAKD	2	3.5	1	1.5	3.5		2.5	2	0.5	2.5	1	4.5	1	4.5
183	TGME49_262730	ROP16	CQFLNPDPQE	3	3.5	2.5	3	3.5		1	0.5	0.5	1	1	2	1	2
184	TGME49_262730	ROP16	CQFLNPNPEE	2	3.5	2	2.5	3.5		1.5	1	0.5	1.5	1	1	1	1
185	TGME49_262730	ROP16	CQFLNPDPQERPE	3	3.5	2.5	3.5	3.5		1	0	1	1	1	1	1	1
186	TGME49_262730	ROP16	CQFLNPNPEERPE	2	3.5	3.5	3.5	3.5		0	0	0	0	1	1	1	1
187	TGME49_262730	ROP16	CQFLNPDPQERPE	1	3.5	3	3.5	3.5		0.5	0	0.5	0.5	1	1	1	1
188	TGME49_262730	ROP16	CQERPELPKF	1/3	3	2	3	3		1	0	1	1	1	2	1	2
189	TGME49_214080	Toxofilin	CPSPKTGRFESGD	2	3	3.5	3	3.5		0.5	0	0.5	0.5	1	1	2	2
190	TGME49_214080	Toxofilin	CTGRFESGD	2	3.5	3	3.5	3.5		0.5	0	0.5	0.5	2	2	1	2
191	TGME49_214080	Toxofilin	CPSPKTGRFE	2	4	3	3	4		1	1	0	1	2	0	2	2
192	TGME49_214080	Toxofilin	CFETGDEGPS	3	1.5	3.5	2	3.5		2	0.5	1.5	2	1	1	1	1
193	TGME49_214080	Toxofilin	CFETGDEGPSTMS	3	1	3.5	2	3.5		2.5	1	1.5	2.5	1	0	1	1
194	TGME49_214080	Toxofilin	CTQNLNLGKYENL	3	2	0.5	1	2		1.5	1	0.5	1.5	2	1	2	2
195	TGME49_214080	Toxofilin	CNLNTDQQQAYEQ	3	1	1	0.5	1		0	0.5	0.5	0.5	2	1	2	2
196	TGME49_214080	Toxofilin	CEKSLLEQAKR	2	4.5	2.5	1	4.5		2	3.5	1.5	3.5	1	4.5	2	4.5
197	TGME49_214080	Toxofilin	CEKTLLEKARK	1	3	0.5	1	3	yes	2.5	2	0.5	2.5	1	4.5	2	4.5
198	TGME49_214080	Toxofilin	CEQGLLERAKK	3	5	2	2	5		3	3	0	3	1	1	2	2
199	TGME49_214080	Toxofilin	CRKEKSLLEQAKR	2	3	1	1	3		2	2	0	2	1	4.5	2	4.5
200	TGME49_214080	Toxofilin	CRKEKTLLEKARK	1	3	0.5	1	3	yes	2.5	2	0.5	2.5	1	4.5	2	4.5
201	TGME49_214080	Toxofilin	CKKEQGLLERAKK	3	3	0	1	3		3	2	1	3	1	4.5	2	4.5
202	TGME49_214080	Toxofilin	CRKEKSLLEQ	2	3	2.5	2.5	3		0.5	0.5	0	0.5	1	1	1	1
203	TGME49_214080	Toxofilin	CRKEKTLLEK	1	3	0.5	1	3	yes	2.5	2	0.5	2.5	1	4	1	4
204	TGME49_214080	Toxofilin	CKKEQGLLER	3	2	1	1.5	2		1	0.5	0.5	1	0.5	0	1	1
205	TGME49_214080	Toxofilin	CALAGQILNEQRD	1/2	3	5	2	5		2	1	3	3	1	2	2	2
206	TGME49_214080	Toxofilin	CNEQRDASGALQS	1/2	2	1	2	2		1	0	1	1	0.5	1	1	1
207	TGME49_214080	Toxofilin	CNDHRNANGELEQ	3	2	3	3	3		1	1	0	1	2	0	1	2
208	TGME49_214080	Toxofilin	CEEKNYNEQQQEA	3	0.5	0	1.5	1.5		0.5	1	1.5	1.5	3	1	1	3
209	TGME49_214080	Toxofilin	CEEKNYNEQQ	3	0	0	0	0		0	0	0	0	3	3	3	3
210	TGME49_243730	ROP9	FSPSPCPFLPLK	2	3	2	3.5	3.5		1	0.5	1.5	1.5	3	3	3	3
211	TGME49_243730	ROP9	PCPFLPLKTHCLA	2	3.5	1	0	3.5		2.5	3.5	1	3.5	3	3	3	3
212	TGME49_215775	ROP8	CSPGGASPRPFHS	2	3.5	3	2	3.5		0.5	1.5	1	1.5	3	3	3	3
213	TGME49_215775	ROP8	CVHVPYFTERP	2	2.5	2.5	1	2.5		0	1.5	1.5	1.5	2.5	2.5	3	3
214	TGME49_215775	ROP8	CVHVPYFTERPPS	2	2.5	2.5	1	2.5		0	1.5	1.5	1.5	3.5	2.5	3	3.5
215	TGME49_215775	ROP8	CVPYFTERPPSNA	2	1.5	1.5	0.5	1.5		0	1	1	1	3	2.5	3.5	3.5
216	TGME49_215775	ROP8	CSNTIKQMKQEVL	1/3	5	2	2	5		3	3	0	3	3	2.5	3.5	3.5
217	TGME49_215775	ROP8	CETPEYEQLRTEL	2	0	2	0.5	2		2	0.5	1.5	2	2	2	2	2
218	TGME49_215775	ROP8	CETPEYEQLRT	2	0	1	0	1		1	0	1	1	2	2	2	2
219	TGME49_262050	ROP39	CQQWQTDGDKNAR	1/3	3	3.5	4	4		0.5	1	0.5	1	3	4	3	4
220	TGME49_262050	ROP39	CQQWHTDEDENAR	2	3	3.5	4	4		0.5	1	0.5	1	3.5	4	3.5	4
221	TGME49_262050	ROP39	CQQWQTDGDK	1/3	3	2	3.5	3.5		1	0.5	1.5	1.5	3.5	4	3	4
222	TGME49_262050	ROP39	CQQWHTDEDE	2	2.5	3	3.5	3.5		0.5	1	0.5	1	3.5	4	3.5	4
223	TGME49_262050	ROP39	CMVSLRIRMGGAS	1/3	1	0.5	0	1		0.5	1	0.5	1	1	0	1	1
224	TGME49_262050	ROP39	CMVSLRIRVGGAP	2	0	0	0	0		0	0	0	0	1	0	1	1
225	TGME49_262050	ROP39	CLDIDPENRLDVL	2	3	3	3	3		0	0	0	0	1	1	2	2
226	TGME49_315490	ROP10	CAPQRIGTSDAGD	1	2.5	3	3	3		0.5	0.5	0	0.5	1	1	1	1
227	TGME49_315490	ROP10	CAPQRIGTSDA	1	3	2.5	3	3		0.5	0	0.5	0.5	1	1	1	1
228	TGME49_315490	ROP10	CEGATEADEQVPL	2/3	3	4	4	4		1	1	0	1	1	1	1	1
229	TGME49_239010	TEEGR	CPSDHLLFGER	2/3	2	3.5	2.5	3.5		1.5	0.5	1	1.5	1	1	3	3
230	TGME49_239010	TEEGR	CPSDQLLFGER	1	2.5	4	3.5	4		1.5	1	0.5	1.5	1	1	1	1
231	TGME49_239010	TEEGR	CELPGSSSRDSVP	2/3	3	2	3	3		1	0	1	1	1	1	1	1
232	TGME49_239010	TEEGR	CVLPGSPSRDSVP	1	3	1.5	2	3		1.5	1	0.5	1.5	1	1	1	1
233	TGME49_215775	ROP8	CVVRPRHWQNSEA	2	5	3	2.5	5		2	2.5	0.5	2.5	3.5	4	3.5	4
234	TGME49_215775	ROP8	CRMQTNLQTLGEV	1/3	3	2	2	3		1	1	0	1	0.5	0	0	0.5
235	TGME49_251540	GRA9	LCDNFSCHDALR	1/2	3	4	3	4		1	0	1	1	2.5	2.5	3.5	3.5
236	TGME49_239740	GRA14	CPREPPPPYVPPM	2/3	2	2	1.5	2		0	0.5	0.5	0.5	3	2	2	3
237	TGME49_239740	GRA14	CPREPPPPYV	2/3	1	1.5	0.5	1.5		0.5	0.5	1	1	1	1	2	2
238	TGME49_308950	histidine acid phosphatase superfamily protein	CMWVSEAGSGDPT	2/3	1	1	0.5	1		0	0.5	0.5	0.5	0.5	3	2	3
239	TGME49_308950	histidine acid phosphatase superfamily protein	CMWLSEAGSGDPT	1	1	1	0.5	1		0	0.5	0.5	0.5	0.5	3	2	3
240	TGME49_308950	histidine acid phosphatase superfamily protein	WCQNKTVCPLND	2/3	3	2	1	3		1	2	1	2	3	3	3.5	3.5
241	TGME49_308950	histidine acid phosphatase superfamily protein	WCENKTVCPLND	1	2.5	2.5	2	2.5		0	0.5	0.5	0.5	3.5	3.5	3.5	3.5
242	TGME49_309760	Hypothetical protein	CMLGTGVHFFCQY	2/3	2	0	0	2		2	2	0	2	3	3	3	3
243	TGME49_309760	Hypothetical protein	CGTGVHFFCQY	2/3	2	0.5	0.5	2		1.5	1.5	0	1.5	2.5	2.5	2.5	2.5
244	TGME49_242090	zinc finger (CCCH type) motif-containing protein	CPVIPRRYGELTS	2/3	4	4	2	4		0	2	2	2	2	1	3.5	3.5
245	TGME49_314260	Hypothetical protein	CSLANISGGGGND	1	3	1	2.5	3		2	0.5	1.5	2	0	1	1	1
246	TGME49_202780	ROP25	CRDEKGEGKRTER	2	3	3	3.5	3.5		0	0.5	0.5	0.5	1	1	1	1
247	TGME49_202780	ROP25	CSEAGGPPRERTE	3	3	3	3.5	3.5		0	0.5	0.5	0.5	1	1	1	1
248	TGME49_202780	ROP25	CGEAGGPARERTE	1	3	3	3.5	3.5		0	0.5	0.5	0.5	1	1	1	1
249	TGME49_202780	ROP25	CAASEAGGPPREH	2	3	2.5	2.5	3		0.5	0.5	0	0.5	1	2	2	2
250	TGME49_261740	ROP47	CDRDGEGEGS	1/3	1	2	2	2		1	1	0	1	0	0	0	0
251	TGME49_261740	ROP47	CERDGEGEGS	2	1	1	1	1		0	0	0	0	0	0	0	0
252	TGME49_261740	ROP47	CYWKKDSETG	1/3	2.5	2.5	2	2.5		0	0.5	0.5	0.5	3.5	4	3.5	4
253	TGME49_261740	ROP47	CYWKKNSDSG	2	5	4	2.5	5		1	2.5	1.5	2.5	3.5	3.5	3.5	3.5
254	TGME49_261740	ROP47	CKDSETGKHHR	3	3.5	1.5	1.5	3.5		2	2	0	2	1	1	2	2
255	TGME49_261740	ROP47	CGKHHRVKGGK	3	1	0	0	1		1	1	0	1	2	4.5	2	4.5
256	TGME49_261740	ROP47	CGKHERVKGRK	2	1	0	1	1		1	0	1	1	2	4.5	1	4.5
257	TGME49_261740	ROP47	CKDSETGKHHRVK	3	2.5	0	0.5	2.5		2.5	2	0.5	2.5	2	0	1	2
258	TGME49_261740	ROP47	CGKHHRVKGGKRK	3	2	0	2	2		2	0	2	2	2	4.5	2	4.5
259	TGME49_261740	ROP47	CGKHERVKGRKRK	2	2	0	2	2		2	0	2	2	1	5	2	5
260	TGME49_211260	ROP26	CDEKGASRV	1/2	2	0.5	0.5	2		1.5	1.5	0	1.5	1	2	1	2
261	TGME49_211260	ROP26	CDEKGASRVGAL	1/2	1.5	2	1.5	2		0.5	0	0.5	0.5	0.5	2	2	2
262	TGME49_211260	ROP26	CSGSGDEKGASRV	1/2	1.5	2	1	2		0.5	0.5	1	1	0.5	2	2	2
263	TGME49_211260	ROP26	CLYRELQNQATNP	3	2	1.5	1	2		0.5	1	0.5	1	2	2	3	3
264	TGME49_211260	ROP26	CTARGRLIPPS	1/2	3	0.5	1	3		2.5	2	0.5	2.5	1	1	2	2
265	TGME49_211260	ROP26	CTARGHLIPPS	3	3	2	2.5	3		1	0.5	0.5	1	2	3	3	3
266	TGME49_211260	ROP26	CTARGRLIPPSGQ	1/2	4	1	1	4		3	3	0	3	2	1	2	2
267	TGME49_211260	ROP26	CTARGHLIPPSGQ	3	3	2	2	3		1	1	0	1	2	3	3	3
268	TGME49_211260	ROP26	CFYTNPHSEKESV	1/2	1	1	1	1		0	0	0	0	2.5	2	3	3
269	TGME49_211260	ROP26	CFYTNPHGEKESV	3	1	1	0.5	1		0	0.5	0.5	0.5	2.5	1	3.5	3.5
270	TGME49_211260	ROP26	CQPLFYTNPHSEK	1/2	1	1	1	1		0	0	0	0	2.5	3	3.5	3.5
271	TGME49_211260	ROP26	CQPLFYTNPHGEK	3	1	1	1	1		0	0	0	0	3	3	3.5	3.5
272	TGME49_211260	ROP26	CTPPARLLYLVNF	1/2	0	0	0	0		0	0	0	0	2	0	2	2
273	TGME49_211260	ROP26	CTPPNRLLYLGNF	3	0	0	0	0		0	0	0	0	2	0	2	2
274	TGME49_258230	ROP20	CERPKSISDRVQF	2/3	4.5	4.5	4	4.5		0	0.5	0.5	0.5	1	1	2	2
275	TGME49_258230	ROP20	CLLRKQGDTSLLN	2/3	5	3.5	3	5		1.5	2	0.5	2	2	2	2	2
276	TGME49_258230	ROP20	CLLRKQGGNSL	1	3	0	0	3	yes	3	3	0	3	2	0	2	2
277	TGME49_320190	SRS16B-SRS9	CAESNSEAL	1/2	2	0	0.5	2		2	1.5	0.5	2	1	2	1	2
278	TGME49_320190	SRS16B-SRS9	CSYGAESNSEAL	1/2	1	0	0.5	1		1	0.5	0.5	1	2	1	2	2
279	TGME49_207160	SRS49D-SAG2C	CNKANSQSIST	1	0.5	0	2.5	2.5		0.5	2	2.5	2.5	0	0	0	0
280	TGME49_207160	SRS49D-SAG2C	CNQANSQSVT	2	1	0	2	2		1	1	2	2	0	0	0	0
281	TGME49_242110	ROP38	CHLYMDPDSSEAF	2/3	1	1	3	3		0	2	2	2	3.5	2	3.5	3.5
282	TGME49_213280	SRS25	CWSGGDSKSNY	1/3	1	1	1	1		0	0	0	0	3.5	3.5	3.5	3.5
283	TGME49_213280	SRS25	CEFWSGGDSKS	1/3	3	2	3	3		1	0	1	1	3.5	3.5	3.5	3.5
284	TGME49_268790	Hypothetical protein	SCSTLRPQGTPE	3	3	1.5	3	3		1.5	0	1.5	1.5	1	1	0	1
285	TGME49_268790	Hypothetical protein	SCSIWRPQGTPE	1/2	3	3.5	3.5	3.5		0.5	0.5	0	0.5	3.5	3.5	3.5	3.5
286	TGME49_268790	Hypothetical protein	FVSCSTLRPQGTP	3	3	1	1	3		2	2	0	2	1	1	1	1
287	TGME49_268790	Hypothetical protein	FVSCSIWRPQGTP	1/2	3	1	1	3		2	2	0	2	2	2	2	2
288	TGME49_268790	Hypothetical protein	CKDTNSETDENNQ	1/3	0.5	0.5	4	4		0	3.5	3.5	3.5	1	1	1	1
289	TGME49_268790	Hypothetical protein	CKDPNSETDENNQ	2	0	0	4	4		0	4	4	4	1	1	1	1
290	TGME49_220240	GRA31	CDRQRGRSPET	3	4	4	4	4		0	0	0	0	2	2	2	2
291	TGME49_220240	GRA31	CDRQRGSSPET	1/2	3	2.5	3.5	3.5		0.5	0.5	1	1	2	2	2	2
292	TGME49_220240	GRA31	CDEDRQRGRSPET	3	3	4	4.5	4.5		1	1.5	0.5	1.5	2	1	2	2
293	TGME49_220240	GRA31	CFFVGSEGGPEG	1/3	2.5	2	5	5		0.5	2.5	3	3	3	2	2	3
294	TGME49_220240	GRA31	CFFVGSESGPEG	2	2.5	2	5	5		0.5	2.5	3	3	3	2	2	3
295	TGME49_220240	GRA31	CPSRQPEQRSGV	3	3	3	3	3		0	0	0	0	1	0	1	1
296	TGME49_220240	GRA31	CPSRQPEQRSGA	1	3	3	3	3		0	0	0	0	1	0	1	1
297	TGME49_220240	GRA31	CPPGKPEQRPGV	2	2	2.5	1.5	2.5		0.5	0.5	1	1	1	1	2	2
298	TGME49_220240	GRA31	CRQPEQRSGVL	3	3	3.5	2	3.5		0.5	1	1.5	1.5	1	1	2	2
299	TGME49_220240	GRA31	CRQPEQRSGAL	1	3	3.5	2	3.5		0.5	1	1.5	1.5	1	1	2	2
300	TGME49_220240	GRA31	CGKPEQRPGVL	2	ND	0.5	ND	0.5					0	4	1	2	4

## Sheet: array III
					MOUSE integrated density						RABBIT integrated density
Dot #	New ID	Gene name	SEQUENCE	STRAIN_TYPE	RH	FORT	WIL	C56-A	C56-B	MAX	RH	ME49	WIL	VEG	MAX
1	TGME49_242240	ROP19A	CIVVETPKTYGWD	1/2	701	0	615	771	1027	1027	4996	12376	1337	1026	12376
2	TGME49_242240	ROP19A	CRSLSVFDRQELL	3	4358	0	18339	1550	17727	18339	8963	14715	5513	5454	14715
3	TGME49_242240	ROP19A	CNRPPADSDLSP	1/2	1117	827	1975	809	526	1975	16551	2298	1619	1057	16551
4	TGME49_227280	GRA3	CADQPENHQALAE	1/3	19431	19271	30885	6105	35995	35995	70909	64211	28452	86744	86744
5	TGME49_227280	GRA3	CADQPGNHQALAE	2	9880	46	76641	6072	21022	76641	58157	60533	69683	6128	69683
6	TGME49_205250	ROP18	CNRDPQKRM	1	928	7	11400	818	269	11400	13162	1831	2870	1735	13162
7	TGME49_205250	ROP18	CPPDVPERFVSVT	2	1110	386	24418	619	2878	24418	21560	24353	14158	7881	24353
8	TGME49_205250	ROP18	CPPDVPAKFVSLT	3	4513	0	1126	2224	4680	4680	50036	49405	11788	14424	50036
9	TGME49_205250	ROP18	CEELAVKVFMS	1/2	3229	647	715	892	1320	3229	7952	15191	12060	17702	17702
10	TGME49_205250	ROP18	CEELAVKVIIS	3	759	143	386	677	1583	1583	3310	2967	5462	1564	5462
11	TGME49_205250	ROP18	CLIRNLLNREP	2	2475	35011	39623	1719	65813	65813	85427	61631	48040	75666	85427
12	TGME49_205250	ROP18	CELGLVVRMY	2	842	351	647	690	6916	6916	970	17077	2529	1777	17077
13	TGME49_205250	ROP18	CELGLVVRMH	3	904	480	985	872	4907	4907	3559	26343	2195	4959	26343
14	TGME49_205250	ROP18	CNNSVGRAI	1	6640	883	26486	8115	4567	26486	60625	30782	18273	63735	63735
15	TGME49_205250	ROP18	CRNLLNREP	2	7989	5999	34338	24218	20746	34338	84088	60906	20602	50952	84088
16	TGME49_205250	ROP18	CRINNSVGR	1	6519	200	12552	31794	5120	31794	22277	5953	1164	9173	22277
17	TGME49_203310	GRA7	ELTEQQQTGDEPLC	3	5964	113	692	612	786	5964	678	71497	8141	1350	71497
18	TGME49_203310	GRA7	CPELTEQQQTG	2/3	674	353	1543	2619	906	2619	1694	26728	4207	1630	26728
19	TGME49_203310	GRA7	CESGKDGEDAR	2	733	42649	2676	1201	759	42649	578	15257	6770	1550	15257
20	TGME49_203310	GRA7	CQPAPEHEVPES	3	824	196	6475	53740	783	53740	1168	1019	3282	14081	14081
21	TGME49_203310	GRA7	CSRQPALEQEVPES	1/2	16719	0	857	1194	803	16719	4873	62296	1278	54133	62296
22	TGME49_203310	GRA7	CLTEEQQRGDEPL	1	26190	21	23189	2310	648	26190	60484	42852	12067	8403	60484
23	TGME49_286450	GRA5	CSEGAWGGEQ	2	637	60	42132	1005	526	42132	524	38448	3029	975	38448
24	TGME49_286450	GRA5	CSEGAGGRERQQV	3	3470	619	13322	17225	101104	101104	950	19354	10084	8808	19354
25	TGME49_254720	GRA8	CRGAIRRQPGT	1/3	12041	1419	28500	18196	16283	28500	29706	11920	1324	12524	29706
26	TGME49_275440	GRA6	CVAADSDGVKQTP	3	733	122	654	1197	700	1197	932	324	28641	9829	28641
27	TGME49_275440	GRA6	CEGRGYGGRGEG	1/3	5011	54	16827	3638	63072	63072	1342	1136	2374	3603	3603
28	TGME49_275440	GRA6	CEGRGYGG	1/3	1267	138	916	1635	985	1635	1220	1673	1234	887	1673
29	TGME49_275440	GRA6	CLHPGSVNEFD	2	4882	123	43761	1360	2125	43761	23109	92825	23111	78441	92825
30	TGME49_275440	GRA6	CSPPEPSGDGGGN	3	579	57	3247	3286	692	3286	580	1494	13369	1922	13369
31	TGME49_275440	GRA6	CNEGRGEGGEDD	2	845	148	27336	782	1024	27336	438	57540	1055	4000	57540
32	TGME49_275440	GRA6	CGGAEDDRRPLHP	1	38770	9540	44877	5438	801	44877	33379	3228	976	7613	33379
33	TGME49_275440	GRA6	CSPQEPSGDGG	1	597	230	969	2067	631	2067	760	359	6960	1058	6960
34	TGME49_275440	GRA6	CSPQEPSGGGG	2	659	7	854	2705	769	2705	736	1237	9210	1312	9210
35	TGME49_308020	SRS57 (SAG3)	GNSRRKITYC	2	1858	131	30133	4346	1239	30133	3227	58837	1362	10455	58837
36	TGME49_308090	ROP5	CVTPGIKGSWKRP	1/3	6595	397	23764	22481	1203	23764	4504	921	650	1324	4504
37	TGME49_308090	ROP5	CEISRRLSTGQPT	1/3	18550	10715	36163	58166	89697	89697	48506	52498	11394	57171	57171
38	TGME49_308090	ROP5	CQLQNEISRRLST	1/3	7973	18864	26777	43625	59478	59478	52326	42358	26731	58931	58931
39	TGME49_308090	ROP5	CRRLSTGQPT	1/3	10690	1352	27455	48344	10400	48344	39764	19968	5328	13353	39764
40	TGME49_308090	ROP5	CDSDFPQGVV	2	950	1713	28856	5722	567	28856	742	11115	807	1585	11115
41	TGME49_309590	ROP1	CVRGPDQVPAR	1	7156	707	10977	48596	16133	48596	46568	33107	2276	43587	46568
42	TGME49_309590	ROP1	CVRGPDQVPARGE	1	12921	88	8123	15151	689	15151	19948	2826	1522	16824	19948
43	TGME49_309590	ROP1	PVRDPRQVPGRGEC	2/3	14596	6019	45689	28724	16310	45689	13773	38813	18747	32487	38813
44	TGME49_309590	ROP1	CSQELPPPNSQEL	2/3	60948	77148	66364	61257	105117	105117	37980	68133	83034	64920	83034
45	TGME49_309590	ROP1	CSQELPPPNS	2/3	46283	26219	28225	49043	402	49043	42207	52826	86865	39999	86865
46	TGME49_271050	SRS34A (SAG2A)	RNNDGSSAPC	1/3	48267	403	1181	992	3035	48267	934	65205	963	63991	65205
47	TGME49_271050	SRS34A (SAG2A)	RNNDGGSSAPC	2	859	0	1050	1249	324	1249	1352	63447	6562	2081	63447
48	TGME49_233460	SRS29B (SAG1)	HHCTVQLEFAGA	2/3	5908	231	601	7659	1923	7659	25192	9409	7568	15546	25192
49	TGME49_233460	SRS29B (SAG1)	EKHHCTVQL	2/3	1109	11	900	4721	527	4721	655	779	5338	856	5338
50	TGME49_233460	SRS29B (SAG1)	HHCTVKLEFAGA	1	2438	0	472	2095	1945	2438	25833	9811	7298	10149	25833
51	TGME49_233460	SRS29B (SAG1)	SLIPEAEDSWWTC	1/2/3	1356	370	42451	1106	35707	42451	627	1275	914	1231	1275
52	TGME49_275470	GRA15	CPQRAGATQADGI	1/3	7361	237	698	7838	18681	18681	1417	3757	2563	5786	5786
53	TGME49_275470	GRA15	CPQRAGAAQ	2	2703	352	17003	12826	17467	17467	31534	8644	2071	30085	31534
54	TGME49_275470	GRA15	CGATQADGI	1/3	3508	1817	2309	1713	10968	10968	722	468	28380	1356	28380
55	TGME49_275470	GRA15	CENAQTGQG	1/3	2666	2080	13407	3038	568	13407	928	1013	913	72914	72914
56	TGME49_275470	GRA15	CTQADGIGAG	1/3	3732	431	8806	5328	624	8806	947	4055	6171	1219	6171
57	TGME49_275470	GRA15	CHMHASATPS	1/2	413	284	793	1700	526	1700	1107	935	961	891	1107
58	TGME49_319560	MIC3	CETLVNLPEGGQG	1/2	3200	9263	680	8328	49417	49417	1243	878	1641	1186	1641
59	TGME49_258580	ROP17	CQRVLSNKEGDRV	1	20352	375	45916	38163	10979	45916	53888	26072	11111	17888	53888
60	TGME49_308970	hypothetical protein (GRA12 homologue)	CSEFRFEDSLEVV	2/3	2154	150	17230	11232	2295	17230	26592	15622	1636	27135	27135
61	TGME49_308970	hypothetical protein (GRA12 homologue)	CSEFRFEDSL	2/3	3702	519	39566	46288	10749	46288	22269	15912	623	15839	22269
62	TGME49_226430	reticulon protein	CIVSRSTVSGMVG	1/3	22249	230	12395	57914	16468	57914	13593	34976	1101	18668	34976
63	TGME49_200360	Hypothetical protein	CGADQRLGRPG	1/3	34828	2481	23886	64094	15939	64094	33964	15244	1978	74734	74734
64	TGME49_262730	ROP16	CSPSPQSAY	2/3	523	258	1091	595	1053	1091	1202	1845	17989	478	17989
65	TGME49_262730	ROP16	CQRQSAMPTG	1/3	2499	315	13030	15490	629	15490	23858	2443	8175	6665	23858
66	TGME49_262730	ROP16	CAFSHSSYVSVQA	1/3	2980	437	820	9693	4043	9693	8812	6794	3059	850	8812
67	TGME49_262730	ROP16	CYSLSNLPSSLWS	2	3930	42	14849	9683	1814	14849	28417	14453	2281	1229	28417
68	TGME49_262730	ROP16	CRLRLSDFSVKD	1/3	24692	910	10530	54657	3633	54657	41899	31068	2786	28232	41899
69	TGME49_262730	ROP16	CQFLNPDPQE	3	1270	42	16823	2606	511	16823	4379	12652	4020	15931	15931
70	TGME49_262730	ROP16	CPQSAYPATS	2/3	933	6	515	1027	770	1027	997	7200	7377	3505	7377
71	TGME49_262730	ROP16	CLWSRVEHL	2	2221	201	33299	24136	16625	33299	13936	65641	25622	11719	65641
72	TGME49_262730	ROP16	CVQFLNPDPQ	1	1054	265	5811	1468	615	5811	1360	543	8030	13055	13055
73	TGME49_214080	Toxofilin	CFETGDEGPSTMS	3	1491	241	14834	3740	3826	14834	299	3108	1382	1104	3108
74	TGME49_214080	Toxofilin	CEKTLLEKARK	1	5950	73	5031	12446	584	12446	7985	585	1317	5824	7985
75	TGME49_214080	Toxofilin	CRKEKSLLEQAKR	2	8688	579	12915	16138	1990	16138	8617	2493	2598	1257	8617
76	TGME49_214080	Toxofilin	CALAGQILNEQRD	1/2	14135	194574	9881	32284	2339	194574	18746	16648	5962	7777	18746
77	TGME49_214080	Toxofilin	CNLGKYENL	3	4948	316	2966	10309	2519	10309	837	2535	18205	8670	18205
78	TGME49_215775	ROP8	CSNTIKQMKQEVL	1/3	17101	1491	43876	31256	7255	43876	16960	20191	7740	21122	21122
79	TGME49_215775	ROP8	CETPEYEQLRTEL	2	1099	749	17401	1877	168	17401	913	27421	1052	1295	27421
80	TGME49_315490	ROP10	CEGATEADEQVPL	2/3	21135	52351	49004	9348	33056	52351	23061	1021	6106	6335	23061
81	TGME49_315490	ROP10	CEADEQVPL	2/3	822	0	1142	2071	1082	2071	974	874	284	627	974
82	TGME49_239010	TEEGR	CPSDHLLFGER	2/3	1544	6	29485	4423	556	29485	28671	30829	9898	4110	30829
83	TGME49_239010	TEEGR	CVLPGSPSRDSVP	1	8111	0	1949	13912	1185	13912	1001	27580	804	1793	27580
84	TGME49_251540	GRA9	LCDNFSCHDALR	1/2	7499	71	23317	13403	4133	23317	4958	4995	912	17539	17539
85	TGME49_239740	GRA14	CPREPPPPYV	2/3	1306	3740	2255	1973	1455	3740	8900	839	1233	9072	9072
86	TGME49_242090	zinc finger (CCCH type) motif-containing protein	CPVIPRRYGELTS	2/3	6751	288	33370	30859	33614	33614	25706	24761	26171	28138	28138
87	TGME49_261740	ROP47	CYWKKDSETG	1/3	1124	21946	3516	3639	755	21946	1845	5280	2961	2697	5280
88	TGME49_211260	ROP26	CDEKGASRV	1/2	4199	937	1135	7041	1945	7041	400	730	451	3299	3299
89	TGME49_211260	ROP26	CTARGRLIPPS	1/2	20652	418	34060	37794	17890	37794	37931	4431	3233	14255	37931
90	TGME49_211260	ROP26	CTARGRLIPPSGQ	1/2	12537	3279	43264	36369	51200	51200	38275	21078	2274	21377	38275
91	TGME49_258230	ROP20	CERPKSISDRVQF	2/3	8764	4982	40320	33630	22350	40320	48244	29646	11015	18445	48244
92	TGME49_258230	ROP20	CKSISDRVQF	2/3	6950	2434	18984	39141	9856	39141	32246	43275	17487	13561	43275
93	TGME49_258230	ROP20	CLLRKQGGNSL	1	7084	598	44850	34477	23130	44850	48663	33475	7341	50733	50733
94	TGME49_320190	SRS16B-SRS9	CAESNSEAL	1/2	1328	11222	1989	5380	722	11222	594	10678	21944	1546	21944
95	TGME49_242110	ROP38	CHLYMDPDSSEAF	2/3	1524	201	47401	6339	1129	47401	17123	20796	4536	7262	20796
96	TGME49_268790	Hypothetical protein	FVSCSIWRPQGTP	1/2	1437	222	10066	14342	35210	35210	36267	38855	8049	18663	38855
97	TGME49_268790	Hypothetical protein	CKDTNSETDENNQ	1/3	1065	1817	1328	3229	1109	3229	481	2243	1102	1170	2243
98	TGME49_220240	GRA31	CDEDRQRGRSPET	3	1128	222	58615	10741	2789	58615	967	7732	20748	4963	20748
99	TGME49_220240	GRA31	CFFVGSEGGPEG	1/3	1661	144	3866	12600	861	12600	702	19891	9373	7790	19891
100	TGME49_220240	GRA31	CPPGKPEQRPGV	2	1171	8344	2555	11134	1062	11134	14895	3591	11733	642	14895

## Sheet: array IV
Dot #	ID	Gene name	SEQUENCE	STRAIN_TYPE	D83 (Type 1)	NS (Type 2)	TIL (Type 3)	Patient1	Patient2	Patient3	Patient4	Patient5	Donor1	Donor2	MAX	COUNT>2
1	TGME49_227280	GRA3	CDQPENHQALAE	1/3	4	0	0	0.5	4	0	0	1	0.5	0	4	2
2	TGME49_227280	GRA3	CDQPGNHQALAE	2	0.5	0	0	0	1	0	0	1	0.5	0	1	0
3	TGME49_205250	ROP18	CDVPERFVSV	2	2	0	0	0	1	0	0	0	1.5	0	2	0
4	TGME49_205250	ROP18	CDVPKRFVSV	1	1.5	2	1.5	1.5	2	0	0	0	3	1	3	1
5	TGME49_205250	ROP18	CDVPAKFVSL	3	0	0	0	0	0.5	0	0	0	1	0	1	0
6	TGME49_205250	ROP18	CYRINNSVGPAI	2	0	0.5	0	0.5	1	0	0	0	2.5	1	2.5	0
7	TGME49_205250	ROP18	CYRINNSVGRAI	1	1	2.5	1	1.5	1.5	0	5	0	2	0.5	5	1
8	TGME49_205250	ROP18	CYKTNNSVGPAI	3	0.5	0	1.5	1	1	0	0	0	2	0	2	0
9	TGME49_203310	GRA7	CVPESGKDGEDARQ	2	0	0	0	0	0	0	0	0	0	0	0	0
10	TGME49_203310	GRA7	CVPESGEDREDARQ	3	0	0	0	0	4	0	2	0	0	0	4	1
11	TGME49_203310	GRA7	CESGKDGEDARQ	2	0	0	0	0	0	0	0	0	0	0	0	0
12	TGME49_203310	GRA7	CQPALEQEVPES	1/2	0	0	0	0	0	0	1	0	3	0	3	1
13	TGME49_203310	GRA7	CQPAPEHEVPES	3	0	0	0	0	0	0	0	0	3	0	3	1
14	TGME49_203310	GRA7	CLTEEQQRGDEPLT	1	4.5	0	0	0	0.5	3	0	0	0	0	4.5	2
15	TGME49_286450	GRA5	CSEGAWGGEQ	2	4	0	0	0	0	0	0	0	0	0	4	1
16	TGME49_286450	GRA5	CSEGAGGRERQQV	3	0	0	2.5	4	0	0	0	2	1	0	4	1
17	TGME49_286450	GRA5	CEGARGREQQQV	1	1.5	0	0	0	0	0	0	0	0.5	0	1.5	0
18	TGME49_254720	GRA8	CRGAIRRQPGT	1/3	1.5	1.5	1.5	2	2	0	0	0	3	1	3	1
19	TGME49_254720	GRA8	CRGAIRRQPATA	2	1.5	1.5	1.5	2	2	0	0	0	3	1	3	1
20	TGME49_254720	GRA8	CDFQYRFTVQTTQ	2	0	0	0	0	0.5	0	0	0	4	0	4	1
21	TGME49_254720	GRA8	CNLHYRFTVTTQ	1/3	1	1	0	0.5	0	0	0	0	3	0	3	1
22	TGME49_275440	GRA6	CLHPGSVNEFD	2	0	2	0	4	0	0	0	0	1.5	0	4	1
23	TGME49_275440	GRA6	CLHPERVNVFDY	1/3	1	1.5	0	0	2	0	0	0	3.5	0	3.5	1
24	TGME49_275440	GRA6	CNEGRGYGGRGE	1/3	0	0	0	0	4	0	0	0	1	0	4	1
25	TGME49_275440	GRA6	CEDDRRALHP	3	0	0	0	0	0	0	0	0	0.5	0	0.5	0
26	TGME49_275440	GRA6	CEDDRRPLHP	1/2	0	0	0	0	0	0	0	0	0	0	0	0
27	TGME49_275440	GRA6	CADSDGVKQTP	3	0	0	0	4.5	0	0	0	0	4	0	4.5	2
28	TGME49_275440	GRA6	CADSGGVKQTP	1	0	0	0	0	0	0	3	0	3.5	0	3.5	2
29	TGME49_275440	GRA6	CADSGGVRQTP	2	0	0	0	0	0	0	3.5	0	2	0	3.5	1
30	TGME49_308020	SRS57 (SAG3)	CPRKWERGGG	2	1	1	0.5	0.5	3	0	0	0	3.5	0	3.5	2
31	TGME49_308020	SRS57 (SAG3)	CPRKWGRGGG	1/3	1	1	0.5	0.5	2	0	0	0	4	0	4	1
32	TGME49_308090	ROP5	CNEISRRLST	1/3	0.5	2.5	0	0	2	1	0	0	3.5	0	3.5	1
33	TGME49_308090	ROP5	CNEISSSLST	2	0	0	0	0	0.5	0	4	0	4	0	4	2
34	TGME49_309590	ROP1	CPVRDPRQVPG	2/3	3	2	0	0.5	1	0	0	1	2	0	3	1
35	TGME49_309590	ROP1	CVRGPDQVPA	1	0	0	0	0	0	0	0	0	1.5	0	1.5	0
36	TGME49_271050	SRS34A (SAG2A)	CAGRNNDGSSA	1/3	0	0	0	0	0	0	0	0	1	0	1	0
37	TGME49_271050	SRS34A (SAG2A)	CAGRNNDGGSSA	2	0	0	0	0	0	0	0	0	1	0	1	0
38	TGME49_233460	SRS29B (SAG1)	HHCTVKLEFAGA	1	0	0	0	0	0	0	0	0	1.5	0	1.5	0
39	TGME49_233460	SRS29B (SAG1)	SLIPEAEDSWWTC	1/2/3	0	4	0	0	0	0	0	0	1	0	4	1
40	TGME49_275470	GRA15	CRAGATQADGI	1/3	0	0	0	0	0	0	0	0	0.5	0	0.5	0
41	TGME49_275470	GRA15	CRAGAAQADGI	2	0	0	0	0	0	0	0	0	0	0	0	0
42	TGME49_275470	GRA15	CSPHTLLSRS	2	2	4.5	1.5	4	4.5	3	3.5	1	4	1	4.5	6
43	TGME49_275470	GRA15	CSPHTLLPLS	1/3	0	0	0	0	0	0	0	0	0.5	0	0.5	0
44	TGME49_275470	GRA15	CENAQTGQGAGK	1/3	0.5	0	0	0	0	0	0	0	0	0	0.5	0
45	TGME49_315740	SRS54	CAWKRVGTSK	2/3	1	0.5	0.5	0.5	2	0	0	0	2	0	2	0
46	TGME49_315740	SRS54	CAWKEVDKSK	1	1.5	0.5	0	1	2	0	0	0	1	0	2	0
47	TGME49_258580	ROP17	CRVLSNKEGDRV	1	0	0	0	0	2	0	0	0	1.5	0	2	0
48	TGME49_258580	ROP17	CRVMNNEVGDKI	2/3	0	0	0	0	0	0	0	0	4	0	4	1
49	TGME49_308970	hypothetical protein (GRA12 homologue)	CSEFRFEDSL	2/3	0	0	0	0	0	1	0	0	3	0	3	1
50	TGME49_308970	hypothetical protein (GRA12 homologue)	CSEFRFEDAL	1	0	0	0	0	0	0	0	0	3	0	3	1
51	TGME49_200360	Hypothetical protein	CGADQRLGRPG	1/3	0	0	0	0	0	0	0	0	2	0	2	0
52	TGME49_200360	Hypothetical protein	CGADQRLDRPG	2	0	1.5	0	0	0	0	0	0	1.5	1	1.5	0
53	TGME49_291960	ROP40	CRGPMLRTDFF	2/3	3	3	2.5	3.5	4	3	2	1	4	1.5	4	6
54	TGME49_291960	ROP40	CRGPMLMTDFF	1	0	0	0	0	0	1	5	0	2	1	5	1
55	TGME49_262730	ROP16	CFTPWSSPP	2	0	0	0	0	0	0	0	0	0	0	0	0
56	TGME49_262730	ROP16	CYSLSNLPSS	1/3	0	0	0	0	0	0	4.5	0	2	0	4.5	1
57	TGME49_262730	ROP16	CRLRLSDFSVKD	1/3	0	0	0	2.5	0	0	0	0	1.5	0	2.5	0
58	TGME49_262730	ROP16	CLWSRVEHL	2	0	0	0	0	0	0.5	0	0.5	2	0	2	0
59	TGME49_262730	ROP16	CQRQSAMPTG	1/3	2	2	3.5	2.5	3	0	0	0	2	0	3.5	2
60	TGME49_262730	ROP16	CDSPLSNPGSR	1/3	0	0	0	0	0	0	0	0	0	0	0	0
61	TGME49_262730	ROP16	CLPSSLWSRV	2	3	3	1	3	3.5	1	0	0	4	0.5	4	5
62	TGME49_262730	ROP16	CLPSSFWSRV	1/3	3	3	2	3.5	4	1	0	0	4	1	4	5
63	TGME49_214080	Toxofilin	QNLDLKKYEN	2	0	0	0	0	0	0	0	0	0	0	0	0
64	TGME49_214080	Toxofilin	QNLDLRKYEN	1	1	0	0	0	0.5	0	0	0.5	0	0	1	0
65	TGME49_214080	Toxofilin	QNLNLGKYEN	3	1.5	1	0	0	0.5	0	0.5	0	0	0	1.5	0
66	TGME49_214080	Toxofilin	CSPKTGRFES	2	1.5	1.5	1	2	3.5	2.5	2	1	3	2	3.5	2
67	TGME49_214080	Toxofilin	CSPKRGRFES	1	1.5	1.5	1	2	2	2	0	0.5	4	1.5	4	1
68	TGME49_214080	Toxofilin	CSPKRGRFET	3	1.5	2	1.5	2	2.5	2.5	0	0.5	4	1	4	1
69	TGME49_214080	Toxofilin	CAGQILNEQRD	1/2	0	0	0	0	0	0	0	0	3.5	0	3.5	1
70	TGME49_214080	Toxofilin	CAGRFLNDHRN	3	3	3	3	3.5	3.5	2	1	2	4	1	4	6
71	TGME49_215775	ROP8	CPGGASPRHFHS	1/3	4	3.5	4	4	4	3	2	2	4	2	4	7
72	TGME49_215775	ROP8	CPGGASPRPFHS	2	3	3	3.5	3.5	3.5	2	1	1	3	0	3.5	6
73	TGME49_215775	ROP8	CSNTIKQMKQEV	1/3	1	1	0	1	3	0	0	0	2.5	0	3	1
74	TGME49_215775	ROP8	CSNAIKQMKEEV	2	0	0	0	0	0	0	3.5	2.5	0	0	3.5	1
75	TGME49_262050	ROP39	CQQWQTDGDK	1/3	0	0	0	0	0	0	0	0	0	0	0	0
76	TGME49_262050	ROP39	CQQWHTDEDE	2	0	0	0	0	0	3	0	0	3.5	0	3.5	2
77	TGME49_262050	ROP39	LRIRMGGASDC	1/3	0	4	0.5	1	2	2	0	0	4	1	4	2
78	TGME49_262050	ROP39	LRIRVGGAPDC	2	0	1	0	0	0	0	0	0	3.5	0	3.5	1
79	TGME49_315490	ROP10	CEGATEADEQV	2/3	0	0	0	0	0	0	0	0	0	0	0	0
80	TGME49_315490	ROP10	CEGATETDEQV	1	0	0	0	0	0	0	0	0	0	0	0	0
81	TGME49_239010	TEEGR	CPSDHLLFGER	2/3	0	3	0	1	0	0	3	0	1.5	0	3	2
82	TGME49_239010	TEEGR	CPSDQLLFGER	1	0	3	0	0	0	0	0	0	2	0	3	1
83	TGME49_215775	ROP8	CRMQTNLQTLGEV	1/3	0	0	0	1.5	2.5	0	0	0	3	0	3	1
84	TGME49_215775	ROP8	CRMQSNLQTFGEV	2	0	0	0	0.5	0	0	0	0	3	0	3	1
85	TGME49_215775	ROP8	CRMQSNLQMLGV	2 (rop2)	0	0	0	0	0	0	0	0	2	0	2	0
86	TGME49_251540	GRA9	LCDNFSCHDALR	1/2	0	0	0	0	0	0	0	0	4	0	4	1
87	TGME49_251540	GRA9	CMDLGLPLANSK	2/3	0	0	0	0	0	0	0	0	2	0	2	0
88	TGME49_251540	GRA9	CMDLGRPLANSK	1	0	0	0	0	1	0	0	0	1	0	1	0
89	TGME49_239740	GRA14	CERRRMRRGGG	2/3	2	2.5	1.5	2.5	3	1	0	0.5	4	1	4	2
90	TGME49_239740	GRA14	CERRRMRRDGG	1	2	2.5	1.5	2.5	2.5	0	0	0	4	1	4	1
91	TGME49_270920	ROP32	CPSERNDVSVELR	2/3	0	0	0	0	0	0	0	0	1	0	1	0
92	TGME49_270920	ROP32	CPSERNDVNVELR	1	0	1	0.5	0	0	0	0	0	2	0	2	0
93	TGME49_242090	zinc finger (CCCH type) motif-containing protein	CPVIPRRYGELTS	2/3	3	3.5	2.5	3.5	4	1	0	1	4	2	4	5
94	TGME49_242090	zinc finger (CCCH type) motif-containing protein	CVIPRRYDELTS	1	0	0	0	0	2	1	0	1	3.5	1	3.5	1
95	TGME49_261740	ROP47	CYWKKDSETGKHH	3	1	1	1	1	3	0	0	0	2	1	3	1
96	TGME49_261740	ROP47	CYWKKDSETGKHQ	1	0.5	0.5	0.5	0.5	2.5	0	0	0	2.5	1	2.5	0
97	TGME49_261740	ROP47	CYWKKNSDSGKHE	2	0.5	1	0.5	0.5	2.5	0	0	0	3	1	3	1
98	TGME49_261740	ROP47	CEKGSQPSPPGK	1/3	0	3	0	0	0	0	0	0	0	0	3	1
99	TGME49_261740	ROP47	CEKGPQPSPSGK	2	0	2	0	0	0	0	0	0	0	0	2	0
100	TGME49_211260	ROP26	CARGRLIPPSGQ	1/2	3	3	3.5	3.5	3.5	2	1	1.5	3.5	1.5	3.5	6
101	TGME49_211260	ROP26	CARGHLIPPSGQ	3	2.5	2.5	4	2	2	1	0.5	0.5	2	1	4	1
102	TGME49_258230	ROP20	CLRKQGDTSLLN	2/3	2	2	4.5	2	3	1	1	1	3.5	1	4.5	3
103	TGME49_258230	ROP20	CLRKQGGNSLLN	1	2.5	2.5	4	3.5	3	0.5	0.5	1	4	1	4	4
104	TGME49_242110	ROP38	CHLYMDPDSSEAF	2/3	0	0	0	0	0	0.5	0.5	0	2	0	2	0
105	TGME49_242240	ROP19A	CLRSLSVFDRQE	1/3	0	0	0.5	1	2	0.5	4.5	2.5	2.5	0.5	4.5	1
106	TGME49_242240	ROP19A	CLRDASASERQQ	2	2	2	1	1	0	0	0	0	2	0	2	0
107	TGME49_268790	Hypothetical protein	SCSTLRPQGTPE	3	0	0	0	0	4.5	0	4.5	0	1	0	4.5	2
108	TGME49_268790	Hypothetical protein	SCSIWRPQGTPE	1/2	0	0	1	0	4	0	4.5	0	1	0	4.5	2
109	TGME49_268790	Hypothetical protein	CNKDTNSETDENN	1/3	0	0	0	0	0	0	0	0	1.5	0	1.5	0
110	TGME49_268790	Hypothetical protein	CNKDPNSETDENN	2	0	0	0	0	0	0	0	0	1	0	1	0
111	TGME49_220240	GRA31	CFVGSESGPEG	2	0	0.5	0	0	0	0.5	1	0	3.5	0	3.5	1
112	TGME49_220240	GRA31	CFVGSEGGPEG	1/3	0	1	0	0	0	0.5	0.5	0	3.5	0	3.5	1
113	TGME49_220240	GRA31	CPGKPEQRPGV	2	0	0	0	0	0	0.5	0	0	0	0	0.5	0
114	TGME49_220240	GRA31	CSRQPEQRSGV	3	0	0	0	0	2	0.5	0	0	1.5	1	2	0
115	TGME49_280570	SRS35A	CKGSETAPAWTV	1	0	0	0	0	0	0	0	0	0	0	0	0
116	TGME49_280570	SRS35A	CKGSAPTPAWTE	2/3	0	0	0	0	0	0	0	0	0	0	0	0
117	TGME49_222940	Putative OWP	CDATIMKKAPGTY	1/2/3	0	0	0	0	0	0	0	0	0	0	0	0
118	TGME49_262470	C protein immunoglobulin-A-binding beta antigen	CSAPDRQTGKLSD	1/2/3	0	0	0	0	0	0.5	1	0	0	0	1	0
119	TGME49_268310	OWP3	CSFFEKPDGERK	1/2/3	0	0.5	0	0	0	0.5	0	2	2	0.5	2	0
120	TGME49_204420	OWP1	CPPGFSLEQRG	1/2/3	0	0	0	0	0	1	0	0	2	0.5	2	0

## Sheet: array V
Dot #	New ID	Gene name	Sequence	Strain Type	I_FAJI	I_D83	II_Fr17B	II_Fr2A	II_Fr4B	III_Fr18a	III_Fr19a	III_Fr20a	III_TIL	IppUrbB	VAND	MAS	TOU-ALI	GUY-TER	MAX	Count >2
1	TGME49_227280	GRA3	CDQPENHQALAE	1/3	0	3.5	0.5	1	0	1	0	3.5	1.5	1	2	4	4.5	3	4.5	5
2	TGME49_227280	GRA3	CADQPGNHQALAE	2	1	1	1.5	3.5	1.5	0.5	0	0	1	4.5	1	4.5	0.5	1.5	4.5	3
3	TGME49_205250	ROP18	CDVPERFVSV	2	0.5	2.5	0	1	1	0	0.5	0	1	0	1	0	0	0	2.5	1
4	TGME49_205250	ROP18	CYKTNNSVGPAI	3	0	0	0	0.5	0	0	0	0	2	0	0	0	0	2	2	0
5	TGME49_203310	GRA7	CVPESGEDREDARQ	3	3	0	0	0.5	0	4	0.5	0	0	0	0	4.5	0	0	4.5	3
6	TGME49_203310	GRA7	CLTEEQQRGDEPLT	1	0	5	0	0.5	0	0	0	0	0	3	0	0	0	0	5	2
7	TGME49_286450	GRA5	CSEGAWGGEQ	2	0	0	0	3	1.5	0	0	0	0	1	1	0	0	2	3	1
8	TGME49_286450	GRA5	CSEGAGGRERQQV	3	0	0	0	0	0.5	0	0.5	2	3.5	4	1	4	3	0	4	4
9	TGME49_286450	GRA5	CSEGARGREQQQ	1	0	2	0	1	1	1	0	0.5	0	4	1.5	0	0	0	4	1
10	TGME49_254720	GRA8	CDFQYRFTVQTTQ	2	3.5	4.5	1	2	1.5	1	1	0	0.5	0	1	0	0	0	4.5	2
11	TGME49_275440	GRA6	CLHPGSVNEFD	2	1	1	0	1.5	2	0.5	0	0	1	1	1	0	0	0	2	0
12	TGME49_275440	GRA6	CLHPGSVNEFDF	2	2.5	0.5	1	3.5	3.5	2	2	1.5	2.5	4.5	1.5	1	1	1.5	4.5	5
13	TGME49_275440	GRA6	CLHPERVNVFDY	1/3	0.5	0.5	0.5	1	1	2	0.5	0	0	0	0	0	0	0	2	0
14	TGME49_275440	GRA6	CNEGRGYGGRGE	1/3	0	0	0	0.5	1	0	0	0	1	0.5	0.5	0	0	0	1	0
15	TGME49_275440	GRA6	CGAEDDRRPLHP	1	0	0	0	0.5	1	0	0	0	2	0	1.5	0	0	0	2	0
16	TGME49_275440	GRA6	CADSDGVKQTP	3	0	0	0	0	0	4	1.5	1	0	0.5	0.5	0	4.5	4.5	4.5	3
17	TGME49_275440	GRA6	CADSGGVKQTP	1	0	0	0	0	0	0.5	0	0	0	0	1	0	1	4.5	4.5	1
18	TGME49_275440	GRA6	CADSGGVRQTP	2	0	0	0	0	0	1	0	0	0	0	0.5	0	0	0	1	0
19	TGME49_275470	GRA15	CSPHTLLSRS	2	4.5	1.5	3	2.5	3.5	0.5	5	1	1.5	0.5	0.5	0	2	3	5	6
20	TGME49_262730	ROP16	CQRQSAMPTG	1/3	1	0	3	2	2	0	2	0.5	0	0.5	0.5	0	2	3.5	3.5	2
21	TGME49_215775	ROP8	CSNAIKQLSEQV	1/3	0	0	0.5	2	1	0	0	0	0	0	1	0	0	0	2	0
22	TGME49_215775	ROP8	CSNTIKQMKQEV	1/3	3	1	1	3	3	0	4	0	0	0	1	0	1.5	3	4	5
23	TGME49_215775	ROP8	CSNAIKQMKEEV	2	0	0	0	0	0	0	0	0	0	0	0.5	0	0	0	0.5	0
24	TGME49_262050	ROP39	LRIRMGGASDC	1/3	4.5	2	0	2	2.5	1	4.5	0	3	0	1	0	1.5	3	4.5	5
25	TGME49_239010	TEEGR	CPSDHLLFGER	2/3	1.5	1.5	0	1	1	0	0	0	0	0	3.5	0	0	0	3.5	1
26	TGME49_239010	TEEGR	CVLPGSPSRDSVP	1	0	0	0	0	0	0	0	0	0	0	0.5	0	0	0	0.5	0
27	TGME49_215775	ROP8	CRMQTNLQTLGEV	1/3	1	4	2	2	1.5	0	0	0.5	1	0	2	0	0	0	4	1
28	TGME49_215775	ROP8	CRMQSNLQTFGEV	2	2	4	2	2	2	1.5	1	0.5	2	0	1.5	0	0	0	4	1
29	TGME49_215775	ROP8	CRMQSNLQMLGDV	2	0	0	0	1	1	4	0	0	0	0	2	0	0	0	4	1
30	TGME49_251540	GRA9	LCDNFSCHDALR	1/2	1	0	0	1	0	0	1	0	0	0	2	0	0	0	2	0
31	TGME49_261740	ROP47	CYWKKDSETGK	3	0	0	1	1	1	0	2	0	0	0	0	0	1	2.5	2.5	1
32	TGME49_261740	ROP47	CYWKKNSDSGK	2	0	0	1	1	1	0	2.5	0	0	0	0	0	0	1	2.5	1
33	TGME49_211260	ROP26	CARGRLIPPSG	1/2	2	0	3	3	3	0	3.5	0	1	0	1	0	1.5	2.5	3.5	5
34	TGME49_211260	ROP26	CARGHLIPPSG	3	1.5	0.5	3	2.5	2.5	0	1	1	0.5	0	1	0	1	2	3	3
35	TGME49_258230	ROP20	CLRKQGDTSLLN	2/3	3.5	3	3	4	3	2	4	1	4.5	0	1	1	2.5	4	4.5	9
36	TGME49_258230	ROP20	CLLRKQGGNSL	1	3.5	0	3.5	3.5	2.5	0	2	0	0	0	0	0	0.5	0.5	3.5	4
37	TGME49_242240	ROP19A	CLRSLSVFDRQE	1/3	1	2.5	1	3	3	4	0	0	2	0	1.5	1	0.5	1	4	4
38	TGME49_242240	ROP19A	CLRDASASERQQ	2	0	2.5	0	0.5	0	0	0	0	1	0	0.5	0.5	0.5	1.5	2.5	1
39	TGME49_268790	Hypothetical protein	SCSTLRPQGTPE	3	0.5	0	0	0	0	0	0	0	2	0	1	0	1	0	2	0
40	TGME49_268790	Hypothetical protein	SCSIWRPQGTPE	1/2	1	0.5	0	1	0.5	0	0	0	3.5	0	2	0	0	0	3.5	1
